# Supplementary material for: An Artificial Conversion of Roots into Organs with Shoot Stem Characteristics by Inducing Two Transcription Factors
Source: iScience. 2020 Jul 14;23(7):101332. doi: 10.1016/j.isci.2020.101332 (PMC7385925; doi:10.1016/j.isci.2020.101332)
Supplement: Data S1. List of the Target Genes Regulated by ATHB25 and REM7, Related to Figure 4 — This file is provided as the EXCEL format. Individual sheets contain the gene lists of 10-fold upregulated and downregulated in ATHB25/REM7-ind, ATHB25-ind, REM7-ind. Gene Symbol, Values of fold change (FC), Regulation, Gene name, and Description are represented. The data are related to Figures 4 and S9. [file mmc2.xlsx]

## Sheet: UG in ATHB25 and REM7-ind
10-fold up-regulated genes (UG) in ATHB25/REM7-ind
GeneSymbol	FC (abs) ([2A +est] vs [2A -est])	Regulation ([2A +est] vs [2A -est])	GeneName	Description
AT2G27385	2026.24	up	Pollen Ole e 1 allergen and extensin family protein	Arabidopsis thaliana Pollen Ole e 1 allergen and extensin family protein (AT2G27385) mRNA, complete cds [NM_179769]
AT2G27385	1652.33	up	Pollen Ole e 1 allergen and extensin family protein	Arabidopsis thaliana Pollen Ole e 1 allergen and extensin family protein (AT2G27385) mRNA, complete cds [NM_179769]
AG	1276.74	up	MADS-box transcription factor	Arabidopsis thaliana MADS-box transcription factor (AG) mRNA, complete cds [NM_001203837]
WBC19	1165	up	ABC transporter G family member 19	Arabidopsis thaliana ABC transporter G family member 19 (WBC19) mRNA, complete cds [NM_115371]
PDF1.2	1022.57	up	defensin-like protein 16	Arabidopsis thaliana defensin-like protein 16 (PDF1.2) mRNA, complete cds [NM_123809]
AT2G30766	856.007	up	hypothetical protein	Arabidopsis thaliana uncharacterized protein (AT2G30766) mRNA, complete cds [NM_001124947]
AG	850.128	up	MADS-box transcription factor	Arabidopsis thaliana MADS-box transcription factor (AG) mRNA, complete cds [NM_001203837]
AT1G24147	831.688	up	hypothetical protein	Arabidopsis thaliana uncharacterized protein (AT1G24147) mRNA, complete cds [NM_001084124]
AT5G35480	747.893	up	hypothetical protein	Arabidopsis thaliana uncharacterized protein (AT5G35480) mRNA, complete cds [NM_122939]
AT1G56710	649.418	up	pectin lyase-like protein	Arabidopsis thaliana pectin lyase-like protein (AT1G56710) mRNA, complete cds [NM_104548]
AT3G44970	510.141	up	cytochrome P450 family protein	Arabidopsis thaliana cytochrome P450 family protein (AT3G44970) mRNA, complete cds [NM_114366]
ECS1	501.187	up	protein ECS1	Arabidopsis thaliana protein ECS1 (ECS1) mRNA, complete cds [NM_102895]
AT3G55110	470.54	up	ABC transporter G family member 18	Arabidopsis thaliana ABC transporter G family member 18 (AT3G55110) mRNA, complete cds [NM_115369]
PR1	402.09	up	pathogenesis-related protein 1	Arabidopsis thaliana pathogenesis-related protein 1 (PR1) mRNA, complete cds [NM_127025]
NAS3	393.892	up	Nicotianamine synthase 3	Arabidopsis thaliana Nicotianamine synthase 3 (NAS3) mRNA, complete cds [NM_100794]
CYP82C2	380.423	up	cytochrome P450, family 82, subfamily C, polypeptide 2	Arabidopsis thaliana cytochrome P450, family 82, subfamily C, polypeptide 2 (CYP82C2) mRNA, complete cds [NM_119348]
AT5G22460	370.664	up	esterase/lipase/thioesterase family protein	Arabidopsis thaliana esterase/lipase/thioesterase family protein (AT5G22460) mRNA, complete cds [NM_180724]
KCS19	365.867	up	3-ketoacyl-CoA synthase 21	Arabidopsis thaliana 3-ketoacyl-CoA synthase 21 (KCS19) mRNA, complete cds [NM_120535]
AT1G09310	363.661	up	hypothetical protein	Arabidopsis thaliana uncharacterized protein (AT1G09310) mRNA, complete cds [NM_100801]
AT1G10585	357.145	up	basic helix-loop-helix domain-containing protein	Arabidopsis thaliana basic helix-loop-helix domain-containing protein (AT1G10585) mRNA, complete cds [NM_100934]
AT1G09310	351.991	up	hypothetical protein	Arabidopsis thaliana uncharacterized protein (AT1G09310) mRNA, complete cds [NM_100801]
AT1G09310	334.885	up	hypothetical protein	Arabidopsis thaliana uncharacterized protein (AT1G09310) mRNA, complete cds [NM_100801]
AT5G22460	334.442	up	esterase/lipase/thioesterase family protein	Arabidopsis thaliana esterase/lipase/thioesterase family protein (AT5G22460) mRNA, complete cds [NM_180724]
AT1G64710	324.566	up	putative alcohol dehydrogenase	Arabidopsis thaliana putative alcohol dehydrogenase (AT1G64710) mRNA, complete cds [NM_105146]
ZFP8	311.106	up	zinc finger protein 8	Arabidopsis thaliana zinc finger protein 8 (ZFP8) mRNA, complete cds [NM_129758]
AT1G09310	309.89	up	hypothetical protein	Arabidopsis thaliana uncharacterized protein (AT1G09310) mRNA, complete cds [NM_100801]
AT1G24145	300.203	up	hypothetical protein	Arabidopsis thaliana uncharacterized protein (AT1G24145) mRNA, complete cds [NM_179373]
WAK3	284.238	up	wall-associated receptor kinase 3	Arabidopsis thaliana wall-associated receptor kinase 3 (WAK3) mRNA, complete cds [NM_101977]
WAK1	280.913	up	wall-associated receptor kinase 1	Arabidopsis thaliana wall-associated receptor kinase 1 (WAK1) mRNA, complete cds [NM_101978]
LTP	280.834	up	non-specific lipid-transfer protein 7	Arabidopsis thaliana non-specific lipid-transfer protein 7 (LTP) mRNA, complete cds [NM_201737]
AT5G45950	276.756	up	GDSL esterase/lipase	Arabidopsis thaliana GDSL esterase/lipase (AT5G45950) mRNA, complete cds [NM_123963]
AT5G45950	271.697	up	GDSL esterase/lipase	Arabidopsis thaliana GDSL esterase/lipase (AT5G45950) mRNA, complete cds [NM_123963]
AT5G10760	268.765	up	aspartyl protease family protein	Arabidopsis thaliana aspartyl protease family protein (AT5G10760) mRNA, complete cds [NM_121114]
HDG3	263.847	up	homeobox-leucine zipper protein HDG3	Arabidopsis thaliana homeobox-leucine zipper protein HDG3 (HDG3) mRNA, complete cds [NM_128796]
AT4G11890	263.023	up	protein kinase family protein	Arabidopsis thaliana protein kinase family protein (AT4G11890) mRNA, complete cds [NM_117259]
AT4G11890	253.161	up	protein kinase family protein	Arabidopsis thaliana protein kinase family protein (AT4G11890) mRNA, complete cds [NM_117259]
AT1G11850	233.435	up	hypothetical protein	Arabidopsis thaliana uncharacterized protein (AT1G11850) mRNA, complete cds [NM_001084052]
AT2G32870	229.9	up	TRAF-like family protein	Arabidopsis thaliana TRAF-like family protein (AT2G32870) mRNA, complete cds [NM_128847]
AT5G61520	228.143	up	sugar transport protein 3	Arabidopsis thaliana sugar transport protein 3 (AT5G61520) mRNA, complete cds [NM_001126001]
LTP	213.74	up	non-specific lipid-transfer protein 7	Arabidopsis thaliana non-specific lipid-transfer protein 7 (LTP) mRNA, complete cds [NM_001124849]
AT1G71470	206.481	up	hypothetical protein	Arabidopsis thaliana uncharacterized protein (AT1G71470) mRNA, complete cds [NM_105816]
AT1G76960	201.539	up	hypothetical protein	Arabidopsis thaliana uncharacterized protein (AT1G76960) mRNA, complete cds [NM_106347]
COR15B	200.986	up	cold-regulated protein 15b	Arabidopsis thaliana cold-regulated protein 15b (COR15B) mRNA, complete cds [NM_129814]
LTP	200.562	up	non-specific lipid-transfer protein 7	Arabidopsis thaliana non-specific lipid-transfer protein 7 (LTP) mRNA, complete cds [NM_127067]
AT4G16880	200.191	up	Leucine-rich repeat (LRR) family protein	Arabidopsis thaliana Leucine-rich repeat (LRR) family protein (AT4G16880) mRNA, complete cds [NM_117791]
ZFP8	189.402	up	zinc finger protein 8	Arabidopsis thaliana zinc finger protein 8 (ZFP8) mRNA, complete cds [NM_129758]
AT5G58400	189.368	up	peroxidase 68	Arabidopsis thaliana peroxidase 68 (AT5G58400) mRNA, complete cds [NM_125226]
AT3G20395	182.518	up	RING-finger domain-containing protein	Arabidopsis thaliana RING-finger domain-containing protein (AT3G20395) mRNA, complete cds [NM_001084725]
AT4G17245	181.071	up	RING/U-box domain-containing protein	Arabidopsis thaliana RING/U-box domain-containing protein (AT4G17245) mRNA, complete cds [NM_117830]
AT1G24145	180.122	up	hypothetical protein	Arabidopsis thaliana uncharacterized protein (AT1G24145) mRNA, complete cds [NM_179373]
CRK15	177.846	up	cysteine-rich receptor-like protein kinase 15	Arabidopsis thaliana cysteine-rich receptor-like protein kinase 15 (CRK15) mRNA, complete cds [NM_118452]
CRK14	175.663	up	cysteine-rich receptor-like protein kinase 14	Arabidopsis thaliana cysteine-rich receptor-like protein kinase 14 (CRK14) mRNA, complete cds [NM_118451]
AT2G25510	171.039	up	hypothetical protein	Arabidopsis thaliana uncharacterized protein (AT2G25510) mRNA, complete cds [NM_001202672]
GRP3S	168.78	up	glycine-rich protein 3 short isoform	Arabidopsis thaliana glycine-rich protein 3 short isoform (GRP3S) mRNA, complete cds [NM_001124801]
AT2G25510	161.837	up	hypothetical protein	Arabidopsis thaliana uncharacterized protein (AT2G25510) mRNA, complete cds [NM_128108]
CRK6	160.901	up	cysteine-rich receptor-like protein kinase 6	Arabidopsis thaliana cysteine-rich receptor-like protein kinase 6 (CRK6) mRNA, complete cds [NM_179095]
AT1G20730	154.959	up	hypothetical protein	Arabidopsis thaliana uncharacterized protein (AT1G20730) mRNA, complete cds [NM_101925]
AT4G17245	152.316	up	RING/U-box domain-containing protein	Arabidopsis thaliana RING/U-box domain-containing protein (AT4G17245) mRNA, complete cds [NM_117830]
CRK14	145.447	up	cysteine-rich receptor-like protein kinase 14	Arabidopsis thaliana cysteine-rich receptor-like protein kinase 14 (CRK14) mRNA, complete cds [NM_118451]
AT1G66100	144.906	up	thionin	Arabidopsis thaliana thionin (AT1G66100) mRNA, complete cds [NM_105281]
AT4G19380	143.685	up	Long-chain-alcohol oxidase FAO4A	Arabidopsis thaliana Long-chain-alcohol oxidase FAO4A (AT4G19380) mRNA, complete cds [NM_118058]
BGL2	142.545	up	glucan endo-1,3-beta-D-glucosidase	Arabidopsis thaliana glucan endo-1,3-beta-D-glucosidase (BGL2) mRNA, complete cds [NM_115586]
AT1G06135	141.562	up	hypothetical protein	Arabidopsis thaliana uncharacterized protein (AT1G06135) mRNA, complete cds [NM_202039]
AT1G23130	138.058	up	polyketide cyclase/dehydrase and lipid transport-like protein	Arabidopsis thaliana polyketide cyclase/dehydrase and lipid transport-like protein (AT1G23130) mRNA, complete cds [NM_102161]
PBS3	137.092	up	auxin-responsive GH3 family protein	Arabidopsis thaliana auxin-responsive GH3 family protein (PBS3) mRNA, complete cds [NM_121335]
AT3G20395	136.678	up	RING-finger domain-containing protein	Arabidopsis thaliana RING-finger domain-containing protein (AT3G20395) mRNA, complete cds [NM_001084725]
CA1	132.162	up	carbonic anhydrase 1	Arabidopsis thaliana carbonic anhydrase 1 (CA1) mRNA, complete cds [NM_111016]
SEP3	131.605	up	developmental protein SEPALLATA 3	Arabidopsis thaliana developmental protein SEPALLATA 3 (SEP3) mRNA, complete cds [NM_001198152]
AT1G20310	130.983	up	hypothetical protein	Arabidopsis thaliana uncharacterized protein (AT1G20310) mRNA, complete cds [NM_101882]
AT2G36970	129.924	up	UDP-glycosyltransferase-like protein	Arabidopsis thaliana UDP-glycosyltransferase-like protein (AT2G36970) mRNA, complete cds [NM_129253]
PUB54	129.759	up	U-box domain-containing protein 54	Arabidopsis thaliana U-box domain-containing protein 54 (PUB54) mRNA, complete cds [NM_100050]
AT5G50915	129.156	up	transcription factor bHLH137	Arabidopsis thaliana transcription factor bHLH137 (AT5G50915) mRNA, complete cds [NM_124470]
PNP-A	128.308	up	EG45-like domain-containing protein 2	Arabidopsis thaliana EG45-like domain-containing protein 2 (PNP-A) mRNA, complete cds [NM_179648]
AT4G15620	126.038	up	hypothetical protein	Arabidopsis thaliana uncharacterized protein (AT4G15620) mRNA, complete cds [NM_117653]
AT5G38240	125.183	up	Protein kinase family protein	Arabidopsis thaliana Protein kinase family protein (AT5G38240) mRNA, complete cds [NM_123185]
CA1	123.959	up	carbonic anhydrase 1	Arabidopsis thaliana carbonic anhydrase 1 (CA1) mRNA, complete cds [NM_111016]
AT5G18600	120.863	up	monothiol glutaredoxin-S2	Arabidopsis thaliana monothiol glutaredoxin-S2 (AT5G18600) mRNA, complete cds [NM_121865]
PRA1.F1	118.06	up	PRA1 family protein F1	Arabidopsis thaliana PRA1 family protein F1 (PRA1.F1) mRNA, complete cds [NM_101632]
AT1G69730	115.244	up	wall-associated receptor kinase-like 9	Arabidopsis thaliana wall-associated receptor kinase-like 9 (AT1G69730) mRNA, complete cds [NM_105641]
PDF1.4	115.07	up	defensin-like protein 19	Arabidopsis thaliana defensin-like protein 19 (PDF1.4) mRNA, complete cds [NM_101817]
AT5G42530	114.322	up	hypothetical protein	Arabidopsis thaliana uncharacterized protein (AT5G42530) mRNA, complete cds [NM_123618]
CRK12	111.79	up	putative cysteine-rich receptor-like protein kinase 12	Arabidopsis thaliana putative cysteine-rich receptor-like protein kinase 12 (CRK12) mRNA, complete cds [NM_118449]
AT5G63180	111.283	up	putative pectate lyase 22	Arabidopsis thaliana putative pectate lyase 22 (AT5G63180) mRNA, complete cds [NM_125713]
AT1G11850	110.118	up	hypothetical protein	Arabidopsis thaliana uncharacterized protein (AT1G11850) mRNA, complete cds [NM_001084052]
AT5G03350	109.347	up	lectin-like protein	Arabidopsis thaliana lectin-like protein (AT5G03350) mRNA, complete cds [NM_120414]
AT4G11890	107.521	up	protein kinase family protein	Arabidopsis thaliana protein kinase family protein (AT4G11890) mRNA, complete cds [NM_117259]
PDF1.2b	107.194	up	putative defensin-like protein 15	Arabidopsis thaliana putative defensin-like protein 15 (PDF1.2b) mRNA, complete cds [NM_128161]
AT1G10585	104.637	up	basic helix-loop-helix domain-containing protein	Arabidopsis thaliana basic helix-loop-helix domain-containing protein (AT1G10585) mRNA, complete cds [NM_100934]
GSTF5	104.378	up	glutathione S-transferase	Arabidopsis thaliana glutathione S-transferase (GSTF5) mRNA, complete cds [NM_100175]
SEP3	102.983	up	developmental protein SEPALLATA 3	Arabidopsis thaliana developmental protein SEPALLATA 3 (SEP3) mRNA, complete cds [NM_102272]
AT2G05540	102.942	up	glycine-rich protein	Arabidopsis thaliana glycine-rich protein (AT2G05540) mRNA, complete cds [NM_126577]
AT5G50915	101.985	up	transcription factor bHLH137	Arabidopsis thaliana transcription factor bHLH137 (AT5G50915) mRNA, complete cds [NM_124470]
AT5G54630	101.532	up	zinc finger-related protein	Arabidopsis thaliana zinc finger-related protein (AT5G54630) mRNA, complete cds [NM_124844]
AT1G23130	98.7272	up	polyketide cyclase/dehydrase and lipid transport-like protein	Arabidopsis thaliana polyketide cyclase/dehydrase and lipid transport-like protein (AT1G23130) mRNA, complete cds [NM_102161]
AT5G22460	97.0763	up	esterase/lipase/thioesterase family protein	Arabidopsis thaliana esterase/lipase/thioesterase family protein (AT5G22460) mRNA, complete cds [NM_180724]
LOX3	97.0757	up	lipoxygenase 3	Arabidopsis thaliana lipoxygenase 3 (LOX3) mRNA, complete cds [NM_101603]
AOX1D	94.2646	up	alternative oxidase 3	Arabidopsis thaliana alternative oxidase 3 (AOX1D) mRNA, complete cds [NM_102968]
AT5G42530	92.931	up	hypothetical protein	Arabidopsis thaliana uncharacterized protein (AT5G42530) mRNA, complete cds [NM_123618]
WUS	91.8218	up	protein WUSCHEL	Arabidopsis thaliana protein WUSCHEL (WUS) mRNA, complete cds [NM_127349]
AT2G03550	91.6784	up	alpha/beta-Hydrolase-like protein	Arabidopsis thaliana alpha/beta-Hydrolase-like protein (AT2G03550) mRNA, complete cds [NM_126405]
CA1	91.1977	up	carbonic anhydrase 1	Arabidopsis thaliana carbonic anhydrase 1 (CA1) mRNA, complete cds [NM_111016]
AT1G11300	90.3392	up	G-type lectin S-receptor-like serine/threonine-protein kinase	Arabidopsis thaliana G-type lectin S-receptor-like serine/threonine-protein kinase (AT1G11300) mRNA, complete cds [NM_101003]
AT3G49340	89.7892	up	putative cysteine proteinase	Arabidopsis thaliana putative cysteine proteinase (AT3G49340) mRNA, complete cds [NM_114794]
DOG1	89.6967	up	delay of germination 1 protein	Arabidopsis thaliana delay of germination 1 protein (DOG1) mRNA, complete cds [NM_123951]
AT2G05540	88.5916	up	glycine-rich protein	Arabidopsis thaliana glycine-rich protein (AT2G05540) mRNA, complete cds [NM_126577]
AT4G22050	86.3871	up	aspartyl protease family protein	Arabidopsis thaliana aspartyl protease family protein (AT4G22050) mRNA, complete cds [NM_118326]
PGIP2	86.3034	up	Polygalacturonase inhibitor 2	Arabidopsis thaliana Polygalacturonase inhibitor 2 (PGIP2) mRNA, complete cds [NM_120770]
AGP23	85.6846	up	arabinogalactan protein 23	Arabidopsis thaliana arabinogalactan protein 23 (AGP23) mRNA, complete cds [NM_115629]
AT5G41761	85.0167	up	hypothetical protein	Arabidopsis thaliana uncharacterized protein (AT5G41761) mRNA, complete cds [NM_001125881]
LP1	84.5339	up	non-specific lipid-transfer protein 1	Arabidopsis thaliana non-specific lipid-transfer protein 1 (LP1) mRNA, complete cds [NM_129411]
AT1G51805	83.7977	up	leucine-rich repeat protein kinase-like protein	Arabidopsis thaliana leucine-rich repeat protein kinase-like protein (AT1G51805) mRNA, complete cds [NM_001198271]
AT4G05360	83.4382	up	Zinc knuckle (CCHC-type) family protein	Arabidopsis thaliana Zinc knuckle (CCHC-type) family protein (AT4G05360) mRNA, complete cds [NM_116775]
UGT76E11	83.2864	up	UDP-glucosyl transferase 76E11	Arabidopsis thaliana UDP-glucosyl transferase 76E11 (UGT76E11) mRNA, complete cds [NM_114534]
AT3G30730	82.9334	up	hypothetical protein	Arabidopsis thaliana uncharacterized protein (AT3G30730) mRNA, complete cds [NM_113976]
AT3G17010	82.8887	up	AP2/B3 domain-containing protein	Arabidopsis thaliana AP2/B3 domain-containing protein (AT3G17010) mRNA, complete cds [NM_112577]
AT1G34580	82.5424	up	sugar transport protein 5	Arabidopsis thaliana sugar transport protein 5 (AT1G34580) mRNA, complete cds [NM_103182]
NAC019	81.2155	up	NAC domain-containing protein 19	Arabidopsis thaliana NAC domain-containing protein 19 (NAC019) mRNA, complete cds [NM_104167]
MRU1	78.4435	up	mto 1 responding up 1	Arabidopsis thaliana mto 1 responding up 1 (MRU1) mRNA, complete cds [NM_122940]
MRU1	77.2934	up	mto 1 responding up 1	Arabidopsis thaliana mto 1 responding up 1 (MRU1) mRNA, complete cds [NM_122940]
CYP71B20	77.0468	up	cytochrome P450 71B20	Arabidopsis thaliana cytochrome P450 71B20 (CYP71B20) mRNA, complete cds [NM_113525]
RGF6	76.442	up	hypothetical protein	Arabidopsis thaliana uncharacterized protein (RGF6) mRNA, complete cds [NM_117750]
AT3G28007	76.1694	up	nodulin MtN3-like protein	Arabidopsis thaliana nodulin MtN3-like protein (AT3G28007) mRNA, complete cds [NM_113718]
CA1	75.4248	up	carbonic anhydrase 1	Arabidopsis thaliana carbonic anhydrase 1 (CA1) mRNA, complete cds [NM_111016]
AT1G26762	74.3648	up	hypothetical protein	Arabidopsis thaliana uncharacterized protein (AT1G26762) mRNA, complete cds [NM_001084129]
LURP1	72.1061	up	LURP1 protein	Arabidopsis thaliana LURP1 protein (LURP1) mRNA, complete cds [NM_201727]
AT1G20740	71.3698	up	hypothetical protein	Arabidopsis thaliana uncharacterized protein (AT1G20740) mRNA, complete cds [NM_101926]
AT5G07600	71.2622	up	oleosin / glycine-rich protein	Arabidopsis thaliana oleosin / glycine-rich protein (AT5G07600) mRNA, complete cds [NM_120842]
COR15A	71.115	up	cold-regulated protein 15a	Arabidopsis thaliana cold-regulated protein 15a (COR15A) mRNA, complete cds [NM_001202804]
PBS3	70.9934	up	auxin-responsive GH3 family protein	Arabidopsis thaliana auxin-responsive GH3 family protein (PBS3) mRNA, complete cds [NM_121335]
CYP71B22	69.267	up	cytochrome P450 71B22	Arabidopsis thaliana cytochrome P450 71B22 (CYP71B22) mRNA, complete cds [NM_113527]
PAB5	68.2451	up	Polyadenylate-binding protein 5	Arabidopsis thaliana Polyadenylate-binding protein 5 (PAB5) mRNA, complete cds [NM_105835]
GRP-3	67.3735	up	glycine-rich protein 3	Arabidopsis thaliana glycine-rich protein 3 (GRP-3) mRNA, complete cds [NM_126575]
AT3G28007	67.2402	up	nodulin MtN3-like protein	Arabidopsis thaliana nodulin MtN3-like protein (AT3G28007) mRNA, complete cds [NM_113718]
LP1	67.162	up	non-specific lipid-transfer protein 1	Arabidopsis thaliana non-specific lipid-transfer protein 1 (LP1) mRNA, complete cds [NM_129411]
AT1G70030	66.9535	up	paired amphipathic helix domain-containing protein	Arabidopsis thaliana paired amphipathic helix domain-containing protein (AT1G70030) mRNA, complete cds [NM_105672]
AT4G18220	64.9826	up	putative purine permease 9	Arabidopsis thaliana putative purine permease 9 (AT4G18220) mRNA, complete cds [NM_117932]
CA1	64.2967	up	carbonic anhydrase 1	Arabidopsis thaliana carbonic anhydrase 1 (CA1) mRNA, complete cds [NM_180160]
CRK6	64.2957	up	cysteine-rich receptor-like protein kinase 6	Arabidopsis thaliana cysteine-rich receptor-like protein kinase 6 (CRK6) mRNA, complete cds [NM_179095]
BGLU28	63.8517	up	beta glucosidase 28	Arabidopsis thaliana beta glucosidase 28 (BGLU28) mRNA, complete cds [NM_180085]
CRK7	63.3957	up	cysteine-rich receptor-like protein kinase 7	Arabidopsis thaliana cysteine-rich receptor-like protein kinase 7 (CRK7) mRNA, complete cds [NM_118444]
AT4G11393	63.185	up	putative defensin-like protein 202	Arabidopsis thaliana putative defensin-like protein 202 (AT4G11393) mRNA, complete cds [NM_001036541]
AT4G08870	63.0927	up	putative arginase	Arabidopsis thaliana putative arginase (AT4G08870) mRNA, complete cds [NM_116956]
GRP-3	63.0527	up	glycine-rich protein 3	Arabidopsis thaliana glycine-rich protein 3 (GRP-3) mRNA, complete cds [NM_126575]
NAC019	62.9311	up	NAC domain-containing protein 19	Arabidopsis thaliana Full-length cDNA Complete sequence from clone GSLTFB14ZF09 of Flowers and buds of strain col-0 of Arabidopsis thaliana (thale cress) [BX813389]
HR1	62.5654	up	RPW8-like protein 1	Arabidopsis thaliana RPW8-like protein 1 (HR1) mRNA, complete cds [NM_114905]
AT1G71140	62.1846	up	MATE efflux family protein	Arabidopsis thaliana MATE efflux family protein (AT1G71140) mRNA, complete cds [NM_105783]
BAM5	61.2684	up	beta-amylase 5	Arabidopsis thaliana beta-amylase 5 (BAM5) mRNA, complete cds [NM_117609]
AT1G09550	60.842	up	Pectin lyase-like protein	Arabidopsis thaliana Pectin lyase-like protein (AT1G09550) mRNA, complete cds [NM_100826]
PIF7	60.6793	up	transcription factor PIF7	Arabidopsis thaliana transcription factor PIF7 (PIF7) mRNA, complete cds [NM_125520]
PCR1	59.5405	up	cadmium resistance protein 1	Arabidopsis thaliana cadmium resistance protein 1 (PCR1) mRNA, complete cds [NM_101357]
AT2G41415	57.9559	up	maternally expressed family protein	Arabidopsis thaliana maternally expressed family protein (AT2G41415) mRNA, complete cds [NM_001084567]
DOG1	57.3804	up	delay of germination 1 protein	Arabidopsis thaliana delay of germination 1 protein (DOG1) mRNA, complete cds [NM_123951]
AT4G21366	56.8147	up	protein kinase family protein	Arabidopsis thaliana protein kinase family protein (AT4G21366) mRNA, complete cds [NM_148366]
RGF9	56.457	up	hypothetical protein	Arabidopsis thaliana uncharacterized protein (RGF9) mRNA, complete cds [NM_125873]
CYP71B5	56.2855	up	cytochrome P450 71B5	Arabidopsis thaliana cytochrome P450 71B5 (CYP71B5) mRNA, complete cds [NM_115188]
AT1G73870	56.1878	up	zinc finger protein CONSTANS-LIKE 7	Arabidopsis thaliana zinc finger protein CONSTANS-LIKE 7 (AT1G73870) mRNA, complete cds [NM_106047]
IDH-III	55.9308	up	Isocitrate dehydrogenase [NAD] regulatory subunit 3	Arabidopsis thaliana Isocitrate dehydrogenase [NAD] regulatory subunit 3 (IDH-III) mRNA, complete cds [NM_119730]
ALD1	55.3245	up	AGD2-like defense response protein 1	Arabidopsis thaliana AGD2-like defense response protein 1 (ALD1) mRNA, complete cds [NM_126957]
AT5G53720	55.2104	up	RNA recognition motif-containing protein	Arabidopsis thaliana RNA recognition motif-containing protein (AT5G53720) mRNA, complete cds [NM_124751]
AT3G25573	55.0691	up	hypothetical protein	Arabidopsis thaliana uncharacterized protein (AT3G25573) mRNA, complete cds [NM_001125226]
AT1G26390	54.9841	up	FAD-binding and BBE domain-containing protein	Arabidopsis thaliana FAD-binding and BBE domain-containing protein (AT1G26390) mRNA, complete cds [NM_102403]
TGG1	54.956	up	myrosinase 1	Arabidopsis thaliana myrosinase 1 (TGG1) mRNA, complete cds [NM_122501]
ESM1	54.6059	up	epithiospecifier modifier 1	Arabidopsis thaliana epithiospecifier modifier 1 (ESM1) mRNA, complete cds [NM_112278]
PIF7	54.5794	up	transcription factor PIF7	Arabidopsis thaliana transcription factor PIF7 (PIF7) mRNA, complete cds [NM_125520]
AT1G11362	54.4927	up	plant invertase/pectin methylesterase inhibitor domain-containing protein	Arabidopsis thaliana plant invertase/pectin methylesterase inhibitor domain-containing protein (AT1G11362) mRNA, complete cds [NM_001123797]
AT3G27410	54.2206	up	hypothetical protein	Arabidopsis thaliana uncharacterized protein (AT3G27410) mRNA, complete cds [NM_113656]
AT5G05020	54.0724	up	Pollen Ole e 1 allergen and extensin family protein	Arabidopsis thaliana Pollen Ole e 1 allergen and extensin family protein (AT5G05020) mRNA, complete cds [NM_120584]
AT1G12672	53.6902	up	hypothetical protein	Arabidopsis thaliana uncharacterized protein (AT1G12672) mRNA, complete cds [NM_001160858]
RK3	53.5088	up	receptor kinase 3	Arabidopsis thaliana receptor kinase 3 (RK3) mRNA, complete cds [NM_118258]
FRO7	53.3401	up	ferric reduction oxidase 7	Arabidopsis thaliana ferric reduction oxidase 7 (FRO7) mRNA, complete cds [NM_124352]
AT4G18970	52.9722	up	GDSL esterase/lipase	Arabidopsis thaliana GDSL esterase/lipase (AT4G18970) mRNA, complete cds [NM_118014]
NAC090	52.397	up	NAC domain-containing protein 90	Arabidopsis thaliana NAC domain-containing protein 90 (NAC090) mRNA, complete cds [NM_122143]
AT5G52760	52.3362	up	copper transport family protein	Arabidopsis thaliana copper transport family protein (AT5G52760) mRNA, complete cds [NM_124654]
AT1G69730	52.2902	up	wall-associated receptor kinase-like 9	Arabidopsis thaliana wall-associated receptor kinase-like 9 (AT1G69730) mRNA, complete cds [NM_105641]
LP1	51.8451	up	non-specific lipid-transfer protein 1	Arabidopsis thaliana non-specific lipid-transfer protein 1 (LP1) mRNA, complete cds [NM_129411]
AT2G27270	51.6869	up	hypothetical protein	Arabidopsis thaliana uncharacterized protein (AT2G27270) mRNA, complete cds [NM_128285]
AT3G13130	51.3953	up	hypothetical protein	Arabidopsis thaliana uncharacterized protein (AT3G13130) mRNA, complete cds [NM_112152]
CAB2	51.0138	up	chlorophyll a-b binding protein 2/3	Arabidopsis thaliana chlorophyll a-b binding protein 2/3 (CAB2) mRNA, complete cds [NM_102732]
AT3G48200	50.9143	up	hypothetical protein	Arabidopsis thaliana uncharacterized protein (AT3G48200) mRNA, complete cds [NM_114690]
AT3G60420	50.8125	up	Phosphoglycerate mutase family protein	Arabidopsis thaliana Phosphoglycerate mutase family protein (AT3G60420) mRNA, complete cds [NM_115906]
AGL6	50.6584	up	agamous-like MADS-box protein AGL6	Arabidopsis thaliana agamous-like MADS-box protein AGL6 (AGL6) mRNA, complete cds [NM_130127]
AT5G52730	50.6066	up	copper transport family protein	Arabidopsis thaliana copper transport family protein (AT5G52730) mRNA, complete cds [NM_124651]
CA1	50.5727	up	carbonic anhydrase 1	Arabidopsis thaliana carbonic anhydrase 1 (CA1) mRNA, complete cds [NM_111016]
AT5G25260	50.4345	up	Flotillin-like protein 2	Arabidopsis thaliana Flotillin-like protein 2 (AT5G25260) mRNA, complete cds [NM_122435]
AT1G33811	49.8046	up	GDSL esterase/lipase	Arabidopsis thaliana GDSL esterase/lipase (AT1G33811) mRNA, complete cds [NM_103101]
CORI3	49.7007	up	cystine lyase	Arabidopsis thaliana cystine lyase (CORI3) mRNA, complete cds [NM_179099]
YSL1	49.6531	up	metal-nicotianamine transporter YSL1	Arabidopsis thaliana metal-nicotianamine transporter YSL1 (YSL1) mRNA, complete cds [NM_118544]
AT1G51915	49.4972	up	cryptdin-related protein	Arabidopsis thaliana cryptdin-related protein (AT1G51915) mRNA, complete cds [NM_104072]
AT3G17980	48.6017	up	calcium-dependent lipid-binding domain-containing protein	Arabidopsis thaliana calcium-dependent lipid-binding domain-containing protein (AT3G17980) mRNA, complete cds [NM_112679]
AT5G55620	48.1492	up	hypothetical protein	Arabidopsis thaliana uncharacterized protein (AT5G55620) mRNA, complete cds [NM_124944]
AT1G51805	48.1415	up	leucine-rich repeat protein kinase-like protein	Arabidopsis thaliana leucine-rich repeat protein kinase-like protein (AT1G51805) mRNA, complete cds [NM_001198271]
CYP71B30P	47.7727	up	cytochrome P450, family 71, subfamily B, polypeptide 30 pseudogene	Arabidopsis thaliana cytochrome P450, family 71, subfamily B, polypeptide 30 pseudogene (CYP71B30P) mRNA, complete cds [NM_115189]
AT1G18130	47.3014	up	class II aaRS and biotin synthetase domain-containing protein	Arabidopsis thaliana class II aaRS and biotin synthetase domain-containing protein (AT1G18130) mRNA, complete cds [NM_101673]
CRK37	47.2978	up	cysteine-rich receptor-like protein kinase 37	Arabidopsis thaliana cysteine-rich receptor-like protein kinase 37 (CRK37) mRNA, complete cds [NM_116688]
CYP71A13	46.913	up	cytochrome P450, family 71, subfamily A, polypeptide 13	Arabidopsis thaliana cytochrome P450, family 71, subfamily A, polypeptide 13 (CYP71A13) mRNA, complete cds [NM_128630]
AT5G39630	46.6185	up	vesicle transport through interaction with t-SNAREs 1	Arabidopsis thaliana vesicle transport through interaction with t-SNAREs 1 (AT5G39630) mRNA, complete cds [NM_123325]
CA1	45.9074	up	carbonic anhydrase 1	Arabidopsis thaliana carbonic anhydrase 1 (CA1) mRNA, complete cds [NM_111016]
CYP71B24	45.8253	up	cytochrome P450 71B24	Arabidopsis thaliana cytochrome P450 71B24 (CYP71B24) mRNA, complete cds [NM_113530]
AT3G03230	45.8084	up	alpha/beta-hydrolase domain-containing protein	Arabidopsis thaliana alpha/beta-hydrolase domain-containing protein (AT3G03230) mRNA, complete cds [NM_111193]
AT3G47480	45.5687	up	putative calcium-binding protein CML47	Arabidopsis thaliana putative calcium-binding protein CML47 (AT3G47480) mRNA, complete cds [NM_114616]
AT5G55460	45.5514	up	bifunctional inhibitor/lipid-transfer protein/seed storage 2S albumin-like protein	Arabidopsis thaliana bifunctional inhibitor/lipid-transfer protein/seed storage 2S albumin-like protein (AT5G55460) mRNA, complete cds [NM_124928]
AT5G52760	45.3146	up	copper transport family protein	Arabidopsis thaliana copper transport family protein (AT5G52760) mRNA, complete cds [NM_124654]
AT5G43570	44.9355	up	Serine protease inhibitor, potato inhibitor I-type family protein	Arabidopsis thaliana Serine protease inhibitor, potato inhibitor I-type family protein (AT5G43570) mRNA, complete cds [NM_123723]
AT1G57630	43.4951	up	Toll-Interleukin-Resistance domain-containing protein	Arabidopsis thaliana Toll-Interleukin-Resistance domain-containing protein (AT1G57630) mRNA, complete cds [NM_104560]
STP14	43.2982	up	sugar transport protein 14	Arabidopsis thaliana sugar transport protein 14 (STP14) mRNA, complete cds [NM_106370]
BEE3	43.2372	up	transcription factor BEE 3	Arabidopsis thaliana transcription factor BEE 3 (BEE3) mRNA, complete cds [NM_106043]
AT1G49830	43.2173	up	ethylene-responsive protein-related protein	Arabidopsis thaliana ethylene-responsive protein-related protein (AT1G49830) mRNA, complete cds [NM_103870]
DOGT1	42.6645	up	cytokinin-O-glucosyltransferase 3	Arabidopsis thaliana cytokinin-O-glucosyltransferase 3 (DOGT1) mRNA, complete cds [NM_129235]
PR5	42.5503	up	pathogenesis-related protein 5	Arabidopsis thaliana pathogenesis-related protein 5 (PR5) mRNA, complete cds [NM_106161]
AT5G64590	41.9244	up	hypothetical protein	Arabidopsis thaliana uncharacterized protein (AT5G64590) mRNA, complete cds [NM_125855]
LOX2	41.6423	up	lipoxygenase 2	Arabidopsis thaliana lipoxygenase 2 (LOX2) mRNA, complete cds [NM_114383]
AT4G20970	41.5909	up	basic helix-loop-helix domain-containing protein	Arabidopsis thaliana basic helix-loop-helix domain-containing protein (AT4G20970) mRNA, complete cds [NM_118215]
CYP71B24	41.2677	up	cytochrome P450 71B24	Arabidopsis thaliana cytochrome P450 71B24 (CYP71B24) mRNA, complete cds [NM_113530]
YAB5	41.0761	up	axial regulator YABBY 5	Arabidopsis thaliana axial regulator YABBY 5 (YAB5) mRNA, complete cds [NM_179750]
AT5G38420	40.9858	up	ribulose bisphosphate carboxylase small chain 2B	Arabidopsis thaliana ribulose bisphosphate carboxylase small chain 2B (AT5G38420) mRNA, complete cds [NM_123203]
AT4G13500	40.539	up	hypothetical protein	Arabidopsis thaliana uncharacterized protein (AT4G13500) mRNA, complete cds [NM_117424]
AT4G19430	40.5004	up	hypothetical protein	Arabidopsis thaliana uncharacterized protein (AT4G19430) mRNA, complete cds [NM_118063]
AT3G47295	40.3902	up	Tyrosine-sulfated glycopeptide 2	Arabidopsis thaliana Tyrosine-sulfated glycopeptide 2 (AT3G47295) mRNA, complete cds [NM_114597]
AT1G70820	39.9919	up	phosphoglucomutase-like protein	Arabidopsis thaliana phosphoglucomutase-like protein (AT1G70820) mRNA, complete cds [NM_105750]
CLH1	39.7577	up	chlorophyllase 1	Arabidopsis thaliana chlorophyllase 1 (CLH1) mRNA, complete cds [NM_101823]
CA1	39.5081	up	carbonic anhydrase 1	Arabidopsis thaliana carbonic anhydrase 1 (CA1) mRNA, complete cds [NM_111016]
AT1G30250	39.4688	up	hypothetical protein	Arabidopsis thaliana uncharacterized protein (AT1G30250) mRNA, complete cds [NM_102764]
AIG1	39.1926	up	protein AIG1	Arabidopsis thaliana protein AIG1 (AIG1) mRNA, complete cds [NM_103118]
AT3G15534	39.0913	up	hypothetical protein	Arabidopsis thaliana uncharacterized protein (AT3G15534) mRNA, complete cds [NM_001125164]
YSL1	39.0365	up	metal-nicotianamine transporter YSL1	Arabidopsis thaliana metal-nicotianamine transporter YSL1 (YSL1) mRNA, complete cds [NM_118544]
AT1G20740	38.9366	up	hypothetical protein	Arabidopsis thaliana Full-length cDNA Complete sequence from clone GSLTPGH93ZD01 of Hormone Treated Callus of strain col-0 of Arabidopsis thaliana (thale cress) [BX817216]
AT2G40435	38.9075	up	hypothetical protein	Arabidopsis thaliana uncharacterized protein (AT2G40435) mRNA, complete cds [NM_129604]
AT5G10760	38.6577	up	aspartyl protease family protein	Arabidopsis thaliana aspartyl protease family protein (AT5G10760) mRNA, complete cds [NM_121114]
CRK23	38.2737	up	putative cysteine-rich receptor-like protein kinase 23	Arabidopsis thaliana putative cysteine-rich receptor-like protein kinase 23 (CRK23) mRNA, complete cds [NM_118460]
AT1G80130	38.2039	up	tetratricopeptide repeat domain-containing protein	Arabidopsis thaliana tetratricopeptide repeat domain-containing protein (AT1G80130) mRNA, complete cds [NM_106662]
AT1G22890	38.1961	up	hypothetical protein	Arabidopsis thaliana uncharacterized protein (AT1G22890) mRNA, complete cds [NM_102136]
AT1G67865	38.1508	up	hypothetical protein	Arabidopsis thaliana uncharacterized protein (AT1G67865) mRNA, complete cds [NM_105456]
AT1G45010	38.1349	up	TRAM, LAG1 and CLN8 (TLC) lipid-sensing domain containing protein	Arabidopsis thaliana TRAM, LAG1 and CLN8 (TLC) lipid-sensing domain containing protein (AT1G45010) mRNA, complete cds [NM_103581]
BAM5	38.0752	up	beta-amylase 5	Arabidopsis thaliana beta-amylase 5 (BAM5) mRNA, complete cds [NM_117609]
AT1G04800	37.9481	up	glycine-rich protein	Arabidopsis thaliana glycine-rich protein (AT1G04800) mRNA, complete cds [NM_100358]
AT4G12210	37.8348	up	RING/U-box domain-containing protein	Arabidopsis thaliana RING/U-box domain-containing protein (AT4G12210) mRNA, complete cds [NM_117291]
CYP71A13	37.7714	up	cytochrome P450, family 71, subfamily A, polypeptide 13	Arabidopsis thaliana cytochrome P450, family 71, subfamily A, polypeptide 13 (CYP71A13) mRNA, complete cds [NM_128630]
AT3G47295	37.6641	up	Tyrosine-sulfated glycopeptide 2	Arabidopsis thaliana Tyrosine-sulfated glycopeptide 2 (AT3G47295) mRNA, complete cds [NM_114597]
AT5G38420	37.4857	up	ribulose bisphosphate carboxylase small chain 2B	Arabidopsis thaliana ribulose bisphosphate carboxylase small chain 2B (AT5G38420) mRNA, complete cds [NM_123203]
AT3G28918	37.3774	up	hypothetical protein	Arabidopsis thaliana clone asmbl_9778 unknown mRNA sequence [EF183432]
KNATM	37.3449	up	protein KNATM	Arabidopsis thaliana protein KNATM (KNATM) mRNA, complete cds [NM_001160868]
AT4G16165	37.2258	up	carbohydrate-binding X8 domain-containing protein	Arabidopsis thaliana carbohydrate-binding X8 domain-containing protein (AT4G16165) mRNA, complete cds [NM_202829]
LURP1	37.1814	up	LURP1 protein	Arabidopsis thaliana LURP1 protein (LURP1) mRNA, complete cds [NM_127019]
LOX3	36.9922	up	lipoxygenase 3	Arabidopsis thaliana lipoxygenase 3 (LOX3) mRNA, complete cds [NM_101603]
TT16	36.8785	up	protein TRANSPARENT TESTA 16	Arabidopsis thaliana protein TRANSPARENT TESTA 16 (TT16) mRNA, complete cds [NM_203094]
WAK2	36.8644	up	wall-associated receptor kinase 2	Arabidopsis thaliana wall-associated receptor kinase 2 (WAK2) mRNA, complete cds [NM_101979]
BRC1	36.6958	up	transcription factor TCP18	Arabidopsis thaliana transcription factor TCP18 (BRC1) mRNA, complete cds [NM_112741]
AT3G01323	36.6719	up	ECA1-like gametogenesis related family protein	Arabidopsis thaliana ECA1-like gametogenesis related family protein (AT3G01323) mRNA, complete cds [NM_001035538]
AT1G45010	36.5227	up	TRAM, LAG1 and CLN8 (TLC) lipid-sensing domain containing protein	Arabidopsis thaliana TRAM, LAG1 and CLN8 (TLC) lipid-sensing domain containing protein (AT1G45010) mRNA, complete cds [NM_103581]
AT1G45010	36.123	up	TRAM, LAG1 and CLN8 (TLC) lipid-sensing domain containing protein	Arabidopsis thaliana TRAM, LAG1 and CLN8 (TLC) lipid-sensing domain containing protein (AT1G45010) mRNA, complete cds [NM_103581]
AT2G30670	35.879	up	tropine dehydrogenase	Arabidopsis thaliana tropine dehydrogenase (AT2G30670) mRNA, complete cds [NM_128619]
CRR7	35.8629	up	chlororespiratory reduction 7	Arabidopsis thaliana chlororespiratory reduction 7 (CRR7) mRNA, complete cds [NM_123283]
AT2G38995	35.6285	up	O-acyltransferase (WSD1-like) family protein	Arabidopsis thaliana O-acyltransferase (WSD1-like) family protein (AT2G38995) mRNA, complete cds [NM_179976]
AT4G20970	35.1816	up	basic helix-loop-helix domain-containing protein	Arabidopsis thaliana basic helix-loop-helix domain-containing protein (AT4G20970) mRNA, complete cds [NM_118215]
AT1G67860	35.1807	up	hypothetical protein	Arabidopsis thaliana uncharacterized protein (AT1G67860) mRNA, complete cds [NM_105455]
AT1G09935	35.1754	up	phosphoglycerate mutase-like protein	Arabidopsis thaliana phosphoglycerate mutase-like protein (AT1G09935) mRNA, complete cds [NM_148453]
AT1G13470	35.0991	up	hypothetical protein	Arabidopsis thaliana uncharacterized protein (AT1G13470) mRNA, complete cds [NM_101217]
TI2	34.9178	up	defensin-like protein 193	Arabidopsis thaliana defensin-like protein 193 (TI2) mRNA, complete cds [NM_129913]
AT1G69470	34.888	up	hypothetical protein	Arabidopsis thaliana uncharacterized protein (AT1G69470) mRNA, complete cds [NM_105614]
GRP3S	34.7217	up	glycine-rich protein 3 short isoform	Arabidopsis thaliana glycine-rich protein 3 short isoform (GRP3S) mRNA, complete cds [NM_126561]
AT1G67860	34.5489	up	hypothetical protein	Arabidopsis thaliana uncharacterized protein (AT1G67860) mRNA, complete cds [NM_105455]
AT4G22490	34.5076	up	bifunctional inhibitor/lipid-transfer protein/seed storage 2S albumin-like protein	Arabidopsis thaliana bifunctional inhibitor/lipid-transfer protein/seed storage 2S albumin-like protein (AT4G22490) mRNA, complete cds [NM_118375]
AT5G18160	34.4613	up	F-box protein	Arabidopsis thaliana F-box protein (AT5G18160) mRNA, complete cds [NM_121821]
CAT5	34.4229	up	cationic amino acid transporter 5	Arabidopsis thaliana cationic amino acid transporter 5 (CAT5) mRNA, complete cds [NM_129048]
BCA3	34.3795	up	beta carbonic anhydrase 3	Arabidopsis thaliana beta carbonic anhydrase 3 (BCA3) mRNA, complete cds [NM_102221]
CER1	34.2337	up	CER1 protein	Arabidopsis thaliana CER1 protein (CER1) mRNA, complete cds [NM_180601]
AT4G38560	34.1823	up	phospholipase like protein (PEARLI 4)	Arabidopsis thaliana phospholipase like protein (PEARLI 4) (AT4G38560) mRNA, complete cds [NM_001085043]
CRK18	34.0951	up	cysteine-rich receptor-like protein kinase 18	Arabidopsis thaliana cysteine-rich receptor-like protein kinase 18 (CRK18) mRNA, complete cds [NM_001203880]
PAL3	34.0896	up	phenylalanine ammonia-lyase 3	Arabidopsis thaliana phenylalanine ammonia-lyase 3 (PAL3) mRNA, complete cds [NM_120505]
CRK15	33.9187	up	cysteine-rich receptor-like protein kinase 15	Arabidopsis thaliana cysteine-rich receptor-like protein kinase 15 (CRK15) mRNA, complete cds [NM_118452]
AT1G70720	33.9092	up	plant invertase/pectin methylesterase inhibitor domain-containing protein	Arabidopsis thaliana plant invertase/pectin methylesterase inhibitor domain-containing protein (AT1G70720) mRNA, complete cds [NM_105740]
AT1G47300	33.9062	up	F-box protein	Arabidopsis thaliana F-box protein (AT1G47300) mRNA, complete cds [NM_103624]
ATCSLA15	33.8116	up	putative mannan synthase 15	Arabidopsis thaliana putative mannan synthase 15 (ATCSLA15) mRNA, complete cds [NM_117415]
FRO7	33.801	up	ferric reduction oxidase 7	Arabidopsis thaliana ferric reduction oxidase 7 (FRO7) mRNA, complete cds [NM_124352]
CER2	33.7668	up	HXXXD-type acyl-transferase-like protein	Arabidopsis thaliana HXXXD-type acyl-transferase-like protein (CER2) mRNA, complete cds [NM_118584]
E13L3	33.7521	up	glucan endo-1,3-beta-glucosidase-like protein 3	Arabidopsis thaliana glucan endo-1,3-beta-glucosidase-like protein 3 (E13L3) mRNA, complete cds [NM_120882]
AT2G32880	33.727	up	TRAF-like family protein	Arabidopsis thaliana TRAF-like family protein (AT2G32880) mRNA, complete cds [NM_128848]
ANK	33.6429	up	ankyrin repeat family protein	Arabidopsis thaliana ankyrin repeat family protein (ANK) mRNA, complete cds [NM_124842]
THI2.1	33.5825	up	thionin 2.1	Arabidopsis thaliana thionin 2.1 (THI2.1) mRNA, complete cds [NM_105885]
AT1G26410	33.5396	up	FAD-binding and BBE domain-containing protein	Arabidopsis thaliana FAD-binding and BBE domain-containing protein (AT1G26410) mRNA, complete cds [NM_102405]
DOGT1	33.4634	up	cytokinin-O-glucosyltransferase 3	Arabidopsis thaliana cytokinin-O-glucosyltransferase 3 (DOGT1) mRNA, complete cds [NM_129235]
AT5G46960	33.4344	up	plant invertase/pectin methylesterase inhibitor domain-containing protein	Arabidopsis thaliana plant invertase/pectin methylesterase inhibitor domain-containing protein (AT5G46960) mRNA, complete cds [NM_124067]
PGL5	33.3998	up	6-phosphogluconolactonase 5	Arabidopsis thaliana 6-phosphogluconolactonase 5 (PGL5) mRNA, complete cds [NM_122350]
AT2G36780	33.3312	up	UDP-glucosyl transferase 73C	Arabidopsis thaliana UDP-glucosyl transferase 73C (AT2G36780) mRNA, complete cds [NM_129233]
AT2G23270	33.188	up	hypothetical protein	Arabidopsis thaliana uncharacterized protein (AT2G23270) mRNA, complete cds [NM_127891]
AT1G71150	33.0322	up	hypothetical protein	Arabidopsis thaliana uncharacterized protein (AT1G71150) mRNA, complete cds [NM_105784]
BOP1	33.0126	up	ankyrin repeat and BTB/POZ domain-containing protein	Arabidopsis thaliana ankyrin repeat and BTB/POZ domain-containing protein (BOP1) mRNA, complete cds [NM_115572]
YAB2	32.837	up	putative axial regulator YABBY 2	Arabidopsis thaliana putative axial regulator YABBY 2 (YAB2) mRNA, complete cds [NM_001084021]
AT3G04210	32.778	up	TIR-NBS class disease resistance protein	Arabidopsis thaliana TIR-NBS class disease resistance protein (AT3G04210) mRNA, complete cds [NM_111292]
GRP3S	32.6085	up	glycine-rich protein 3 short isoform	Arabidopsis thaliana glycine-rich protein 3 short isoform (GRP3S) mRNA, complete cds [NM_126561]
SAG13	32.5541	up	senescence-associated protein 13	Arabidopsis thaliana senescence-associated protein 13 (SAG13) mRNA, complete cds [NM_201829]
PIFI	32.4783	up	post-illumination chlorophyll fluorescence increase protein	Arabidopsis thaliana post-illumination chlorophyll fluorescence increase protein (PIFI) mRNA, complete cds [NM_001035630]
CYP71B19	32.3514	up	cytochrome P450 71B19	Arabidopsis thaliana cytochrome P450 71B19 (CYP71B19) mRNA, complete cds [NM_113524]
AT5G50915	32.2886	up	transcription factor bHLH137	Arabidopsis thaliana transcription factor bHLH137 (AT5G50915) mRNA, complete cds [NM_180832]
AT2G32870	32.0689	up	TRAF-like family protein	Arabidopsis thaliana TRAF-like family protein (AT2G32870) mRNA, complete cds [NM_128847]
AT1G53820	31.9989	up	RING-H2 finger protein ATL60	Arabidopsis thaliana RING-H2 finger protein ATL60 (AT1G53820) mRNA, complete cds [NM_104259]
RD20	31.9062	up	caleosin-related protein	Arabidopsis thaliana caleosin-related protein (RD20) mRNA, complete cds [NM_128898]
LOX2	31.8604	up	lipoxygenase 2	Arabidopsis thaliana lipoxygenase 2 (LOX2) mRNA, complete cds [NM_114383]
AT1G33320	31.8357	up	putative cystathionine gamma-synthase	Arabidopsis thaliana putative cystathionine gamma-synthase (AT1G33320) mRNA, complete cds [NM_103059]
AT4G26530	31.718	up	fructose-bisphosphate aldolase, class I	Arabidopsis thaliana fructose-bisphosphate aldolase, class I (AT4G26530) mRNA, complete cds [NM_001036644]
AT1G64800	31.3876	up	DNA binding / transcription factor	Arabidopsis thaliana DNA binding / transcription factor (AT1G64800) mRNA, complete cds [NM_105154]
TGG1	31.3375	up	myrosinase 1	Arabidopsis thaliana myrosinase 1 (TGG1) mRNA, complete cds [NM_122501]
AT4G38840	31.2972	up	SAUR-like auxin-responsive protein	Arabidopsis thaliana SAUR-like auxin-responsive protein (AT4G38840) mRNA, complete cds [NM_120044]
AOX1D	30.9966	up	alternative oxidase 3	Arabidopsis thaliana alternative oxidase 3 (AOX1D) mRNA, complete cds [NM_102968]
RLP33	30.8754	up	receptor like protein 33	Arabidopsis thaliana receptor like protein 33 (RLP33) mRNA, complete cds [NM_111439]
AT4G13800	30.8415	up	hypothetical protein	Arabidopsis thaliana uncharacterized protein (AT4G13800) mRNA, complete cds [NM_117454]
TGG1	30.8118	up	myrosinase 1	Arabidopsis thaliana myrosinase 1 (TGG1) mRNA, complete cds [NM_122501]
AT5G46871	30.7658	up	defensin-like protein 308	Arabidopsis thaliana defensin-like protein 308 (AT5G46871) mRNA, complete cds [NM_001036943]
JRG21	30.6655	up	jasmonate-regulated protein	Arabidopsis thaliana jasmonate-regulated protein (JRG21) mRNA, complete cds [NM_115455]
AT4G37850	30.6386	up	transcription factor bHLH25	Arabidopsis thaliana transcription factor bHLH25 (AT4G37850) mRNA, complete cds [NM_119946]
AT4G35120	30.5398	up	putative F-box/kelch-repeat protein	Arabidopsis thaliana putative F-box/kelch-repeat protein (AT4G35120) mRNA, complete cds [NM_119678]
CYP71A12	30.5207	up	cytochrome P450 71A12	Arabidopsis thaliana cytochrome P450 71A12 (CYP71A12) mRNA, complete cds [NM_128628]
CRK18	30.4099	up	cysteine-rich receptor-like protein kinase 18	Arabidopsis thaliana cysteine-rich receptor-like protein kinase 18 (CRK18) mRNA, complete cds [NM_001203880]
AT1G78170	30.3179	up	hypothetical protein	Arabidopsis thaliana uncharacterized protein (AT1G78170) mRNA, complete cds [NM_106467]
AT5G20935	30.295	up	hypothetical protein	Arabidopsis thaliana uncharacterized protein (AT5G20935) mRNA, complete cds [NM_122102]
LP1	30.0769	up	non-specific lipid-transfer protein 1	Arabidopsis thaliana non-specific lipid-transfer protein 1 (LP1) mRNA, complete cds [NM_129411]
AT4G18870	30.059	up	E2F/DP family winged-helix DNA-binding domain-containing protein	Arabidopsis thaliana E2F/DP family winged-helix DNA-binding domain-containing protein (AT4G18870) mRNA, complete cds [NM_118003]
GER3	29.9675	up	germin-like protein subfamily 3 member 3	Arabidopsis thaliana germin-like protein subfamily 3 member 3 (GER3) mRNA, complete cds [NM_122070]
AT1G78170	29.889	up	hypothetical protein	Arabidopsis thaliana uncharacterized protein (AT1G78170) mRNA, complete cds [NM_106467]
AT5G14090	29.7213	up	hypothetical protein	Arabidopsis thaliana uncharacterized protein (AT5G14090) mRNA, complete cds [NM_121412]
FIM1	29.6727	up	fimbrin 1
HB25	29.6176	up	homeobox protein 25	Arabidopsis thaliana homeobox protein 25 (HB25) mRNA, complete cds [NM_125939]
CER1	29.5844	up	CER1 protein	Arabidopsis thaliana CER1 protein (CER1) mRNA, complete cds [NM_001197961]
AT1G53870	29.526	up	LURP-one-related 3 protein	Arabidopsis thaliana LURP-one-related 3 protein (AT1G53870) mRNA, complete cds [NM_104264]
AT4G11170	29.4647	up	putative disease resistance protein	Arabidopsis thaliana putative disease resistance protein (AT4G11170) mRNA, complete cds [NM_117187]
CYP82C3	29.4635	up	cytochrome P450, family 82, subfamily C, polypeptide 3	Arabidopsis thaliana cytochrome P450, family 82, subfamily C, polypeptide 3 (CYP82C3) mRNA, complete cds [NM_119346]
LOB	29.1975	up	protein LATERAL ORGAN BOUNDARIES	Arabidopsis thaliana protein LATERAL ORGAN BOUNDARIES (LOB) mRNA, complete cds [NM_180923]
VDD	29.1762	up	VERDANDI protein	Arabidopsis thaliana VERDANDI protein (VDD) mRNA, complete cds [NM_121805]
AT3G19620	29.0171	up	putative beta-D-xylosidase 5	Arabidopsis thaliana putative beta-D-xylosidase 5 (AT3G19620) mRNA, complete cds [NM_112852]
KAT1	28.8797	up	Potassium channel KAT1	Arabidopsis thaliana Potassium channel KAT1 (KAT1) mRNA, complete cds [NM_123993]
PIFI	28.845	up	post-illumination chlorophyll fluorescence increase protein	Arabidopsis thaliana post-illumination chlorophyll fluorescence increase protein (PIFI) mRNA, complete cds [NM_001035630]
AT1G68780	28.7855	up	leucine-rich repeats-ribonuclease inhibitor domain-containing protein	Arabidopsis thaliana leucine-rich repeats-ribonuclease inhibitor domain-containing protein (AT1G68780) mRNA, complete cds [NM_105551]
MYB116	28.2072	up	myb domain protein 116	Arabidopsis thaliana myb domain protein 116 (MYB116) mRNA, complete cds [NM_001036014]
AT2G30560	28.1771	up	glycine-rich protein	Arabidopsis thaliana glycine-rich protein (AT2G30560) mRNA, complete cds [NM_128608]
CYP96A9	28.0375	up	cytochrome P450, family 96, subfamily A, polypeptide 9	Arabidopsis thaliana cytochrome P450, family 96, subfamily A, polypeptide 9 (CYP96A9) mRNA, complete cds [NM_120108]
AT3G25960	27.7407	up	pyruvate kinase	Arabidopsis thaliana pyruvate kinase (AT3G25960) mRNA, complete cds [NM_113500]
AT1G48980	27.6318	up	2-oxoglutarate (2OG) and Fe(II)-dependent oxygenase-like protein	Arabidopsis thaliana 2-oxoglutarate (2OG) and Fe(II)-dependent oxygenase-like protein (AT1G48980) mRNA, complete cds [NM_103791]
AT5G63225	27.6266	up	carbohydrate-binding X8 domain-containing protein	Arabidopsis thaliana carbohydrate-binding X8 domain-containing protein (AT5G63225) mRNA, complete cds [NM_001085319]
AT4G15670	27.5545	up	monothiol glutaredoxin-S7	Arabidopsis thaliana monothiol glutaredoxin-S7 (AT4G15670) mRNA, complete cds [NM_117658]
AT1G32080	27.243	up	hypothetical protein	Arabidopsis thaliana putative membrane protein (AT1G32080) mRNA, complete cds [NM_102942]
AT2G34100	27.2265	up	hypothetical protein	Arabidopsis thaliana uncharacterized protein (AT2G34100) mRNA, complete cds [NM_001161078]
MPK11	27.2091	up	mitogen-activated protein kinase 11	Arabidopsis thaliana mitogen-activated protein kinase 11 (MPK11) mRNA, complete cds [NM_001123738]
AT2G41810	27.0194	up	hypothetical protein	Arabidopsis thaliana uncharacterized protein (AT2G41810) mRNA, complete cds [NM_129745]
LOB	26.7895	up	protein LATERAL ORGAN BOUNDARIES	Arabidopsis thaliana protein LATERAL ORGAN BOUNDARIES (LOB) mRNA, complete cds [NM_180923]
LOX2	26.7514	up	lipoxygenase 2	Arabidopsis thaliana lipoxygenase 2 (LOX2) mRNA, complete cds [NM_114383]
NAC066	26.7467	up	NAC domain-containing protein 66	Arabidopsis thaliana NAC domain-containing protein 66 (NAC066) mRNA, complete cds [NM_116056]
AT3G61550	26.6408	up	RING-H2 finger protein ATL68	Arabidopsis thaliana RING-H2 finger protein ATL68 (AT3G61550) mRNA, complete cds [NM_116020]
AGO9	26.5769	up	Argonaute family protein	Arabidopsis thaliana Argonaute family protein (AGO9) mRNA, complete cds [NM_122122]
PPC4	26.4269	up	phosphoenolpyruvate carboxylase 4	Arabidopsis thaliana phosphoenolpyruvate carboxylase 4 (PPC4) mRNA, complete cds [NM_105548]
CYP707A4	26.3667	up	abscisic acid 8'-hydroxylase 4	Arabidopsis thaliana abscisic acid 8'-hydroxylase 4 (CYP707A4) mRNA, complete cds [NM_112814]
MYB102	26.3595	up	MYB-like 102	Arabidopsis thaliana MYB-like 102 (MYB102) mRNA, complete cds [NM_118264]
AT1G33600	26.2883	up	leucine-rich repeat-containing protein	Arabidopsis thaliana leucine-rich repeat-containing protein (AT1G33600) mRNA, complete cds [NM_103083]
AT5G38620	26.2054	up	MADS-box protein AGL73	Arabidopsis thaliana MADS-box protein AGL73 (AT5G38620) mRNA, complete cds [NM_123223]
AT3G51400	26.1934	up	hypothetical protein	Arabidopsis thaliana uncharacterized protein (AT3G51400) mRNA, complete cds [NM_114999]
AT4G18690	26.1465	up	hypothetical protein	Arabidopsis thaliana uncharacterized protein (AT4G18690) mRNA, complete cds [NM_117985]
AT3G28560	26.1347	up	BCS1 AAA-type ATPase	Arabidopsis thaliana BCS1 AAA-type ATPase (AT3G28560) mRNA, complete cds [NM_113776]
AT1G29870	26.0873	up	tRNA synthetase class II (G, H, P and S)-like protein	Arabidopsis thaliana tRNA synthetase class II (G, H, P and S)-like protein (AT1G29870) mRNA, complete cds [NM_102727]
AT4G36850	25.9846	up	PQ-loop repeat family protein / transmembrane family protein	Arabidopsis thaliana PQ-loop repeat family protein / transmembrane family protein (AT4G36850) mRNA, complete cds [NM_119849]
TCL2	25.9769	up	protein trichomeless 2	Arabidopsis thaliana protein trichomeless 2 (TCL2) mRNA, complete cds [NM_001124945]
RLP15	25.9615	up	receptor like protein 15	Arabidopsis thaliana receptor like protein 15 (RLP15) mRNA, complete cds [NM_106079]
CRK38	25.9271	up	cysteine-rich receptor-like protein kinase 38	Arabidopsis thaliana cysteine-rich receptor-like protein kinase 38 (CRK38) mRNA, complete cds [NM_116689]
MYB106	25.8655	up	myb domain protein 106	Arabidopsis thaliana myb domain protein 106 (MYB106) mRNA, complete cds [NM_110979]
AT4G27300	25.8342	up	S-locus lectin protein kinase-like protein	Arabidopsis thaliana S-locus lectin protein kinase-like protein (AT4G27300) mRNA, complete cds [NM_118864]
PDR12	25.8195	up	ABC transporter G family member 40	Arabidopsis thaliana ABC transporter G family member 40 (PDR12) mRNA, complete cds [NM_101421]
LOX3	25.8014	up	lipoxygenase 3	Arabidopsis thaliana lipoxygenase 3 (LOX3) mRNA, complete cds [NM_101603]
AT2G36770	25.5979	up	UDP-glucosyl transferase 73C	Arabidopsis thaliana UDP-glucosyl transferase 73C (AT2G36770) mRNA, complete cds [NM_129232]
ARI12	25.3095	up	putative E3 ubiquitin-protein ligase ARI12	Arabidopsis thaliana putative E3 ubiquitin-protein ligase ARI12 (ARI12) mRNA, complete cds [NM_001197990]
IWS2	25.147	up	Transcription elongation factor (TFIIS) family protein	Arabidopsis thaliana Transcription elongation factor (TFIIS) family protein (IWS2) mRNA, complete cds [NM_118018]
TIR	25.0863	up	toll/interleukin-1 receptor-like protein	Arabidopsis thaliana toll/interleukin-1 receptor-like protein (TIR) mRNA, complete cds [NM_001084347]
CYP71B20	25.002	up	cytochrome P450 71B20	Arabidopsis thaliana cytochrome P450 71B20 (CYP71B20) mRNA, complete cds [NM_113525]
AT4G37560	24.8627	up	formamidase	Arabidopsis thaliana formamidase (AT4G37560) mRNA, complete cds [NM_119920]
GPT2	24.8581	up	glucose-6-phosphate/phosphate translocator 2	Arabidopsis thaliana glucose-6-phosphate/phosphate translocator 2 (GPT2) mRNA, complete cds [NM_104862]
AT5G54420	24.7229	up	hypothetical protein	Arabidopsis thaliana uncharacterized protein (AT5G54420) mRNA, complete cds [NM_124822]
GIS	24.6875	up	C2H2 and C2HC zinc finger-containing protein	Arabidopsis thaliana C2H2 and C2HC zinc finger-containing protein (GIS) mRNA, complete cds [NM_115669]
AT5G07610	24.5939	up	F-box protein	Arabidopsis thaliana F-box protein (AT5G07610) mRNA, complete cds [NM_120843]
AT3G61111	24.5494	up	ribosomal protein S27-2	Arabidopsis thaliana ribosomal protein S27-2 (AT3G61111) mRNA, complete cds [NM_001125399]
CRK13	24.4789	up	cysteine-rich receptor-like protein kinase 13	Arabidopsis thaliana cysteine-rich receptor-like protein kinase 13 (CRK13) mRNA, complete cds [NM_001084966]
AT3G56260	24.3622	up	hypothetical protein	Arabidopsis thaliana uncharacterized protein (AT3G56260) mRNA, complete cds [NM_115484]
AT1G51913	24.3533	up	hypothetical protein	Arabidopsis thaliana uncharacterized protein (AT1G51913) mRNA, complete cds [NM_001084231]
GA20OX5	24.322	up	gibberellin 20-oxidase 5	Arabidopsis thaliana gibberellin 20-oxidase 5 (GA20OX5) mRNA, complete cds [NM_103535]
CYP76C2	24.124	up	cytochrome P450 76C2	Arabidopsis thaliana cytochrome P450 76C2 (CYP76C2) mRNA, complete cds [NM_130119]
AT5G41740	24.1114	up	TIR-NBS-LRR class disease resistance protein	Arabidopsis thaliana TIR-NBS-LRR class disease resistance protein (AT5G41740) mRNA, complete cds [NM_123539]
AT1G58050	24.0721	up	helicase domain-containing protein	Arabidopsis thaliana helicase domain-containing protein (AT1G58050) mRNA, complete cds [NM_104587]
CRK24	24.0633	up	cysteine-rich receptor-like protein kinase 24	Arabidopsis thaliana cysteine-rich receptor-like protein kinase 24 (CRK24) mRNA, complete cds [NM_118461]
AT5G39880	23.9745	up	hypothetical protein	Arabidopsis thaliana uncharacterized protein (AT5G39880) mRNA, complete cds [NM_123351]
PRE1	23.8713	up	basic helix-loop-helix (bHLH) DNA-binding family protein	Arabidopsis thaliana basic helix-loop-helix (bHLH) DNA-binding family protein (PRE1) mRNA, complete cds [NM_123349]
AT3G61550	23.7496	up	RING-H2 finger protein ATL68	Arabidopsis thaliana RING-H2 finger protein ATL68 (AT3G61550) mRNA, complete cds [NM_116020]
MBP2	23.7253	up	myrosinase-binding protein 2	Arabidopsis thaliana myrosinase-binding protein 2 (MBP2) mRNA, complete cds [NM_179463]
LTP2	23.6853	up	non-specific lipid-transfer protein 2	Arabidopsis thaliana non-specific lipid-transfer protein 2 (LTP2) mRNA, complete cds [NM_129410]
PIFI	23.6383	up	post-illumination chlorophyll fluorescence increase protein	Arabidopsis thaliana post-illumination chlorophyll fluorescence increase protein (PIFI) mRNA, complete cds [NM_001035630]
AT2G34210	23.5876	up	Transcription elongation factor Spt5	Arabidopsis thaliana Transcription elongation factor Spt5 (AT2G34210) mRNA, complete cds [NM_128972]
AT1G62170	23.5379	up	putative non-inhibitory serpin-Z5	Arabidopsis thaliana putative non-inhibitory serpin-Z5 (AT1G62170) mRNA, complete cds [NM_104898]
AT1G52810	23.4922	up	2-oxoglutarate-dependent dioxygenase-related protein	Arabidopsis thaliana 2-oxoglutarate-dependent dioxygenase-related protein (AT1G52810) mRNA, complete cds [NM_104159]
LTP4	23.4909	up	non-specific lipid-transfer protein 4	Arabidopsis thaliana non-specific lipid-transfer protein 4 (LTP4) mRNA, complete cds [NM_125322]
AT1G29450	23.432	up	SAUR-like auxin-responsive protein	Arabidopsis thaliana SAUR-like auxin-responsive protein (AT1G29450) mRNA, complete cds [NM_102685]
DYT1	23.4123	up	transcription factor DYSFUNCTIONAL TAPETUM 1	Arabidopsis thaliana transcription factor DYSFUNCTIONAL TAPETUM 1 (DYT1) mRNA, complete cds [NM_118253]
AT1G77093	23.3799	up	defensin-like protein 281	Arabidopsis thaliana defensin-like protein 281 (AT1G77093) mRNA, complete cds [NM_001036213]
AT1G73805	23.367	up	calmodulin binding protein-like protein	Arabidopsis thaliana calmodulin binding protein-like protein (AT1G73805) mRNA, complete cds [NM_106040]
AT4G37850	23.315	up	transcription factor bHLH25	Arabidopsis thaliana transcription factor bHLH25 (AT4G37850) mRNA, complete cds [NM_119946]
AT1G52000	23.2913	up	jacalin-like lectin domain-containing protein	Arabidopsis thaliana jacalin-like lectin domain-containing protein (AT1G52000) mRNA, complete cds [NM_104081]
MSP2	23.2809	up	microspore-specific promoter 2	Arabidopsis thaliana microspore-specific promoter 2 (MSP2) mRNA, complete cds [NM_124050]
SMO1-3	23.2597	up	sterol 4-alpha methyl oxidase 1-3	Arabidopsis thaliana sterol 4-alpha methyl oxidase 1-3 (SMO1-3) mRNA, complete cds [NM_118403]
AT1G20320	22.8996	up	haloacid dehalogenase-like hydrolase	Arabidopsis thaliana haloacid dehalogenase-like hydrolase (AT1G20320) mRNA, complete cds [NM_101883]
AT5G55410	22.8689	up	bifunctional inhibitor/lipid-transfer protein/seed storage 2S albumin-like protein	Arabidopsis thaliana bifunctional inhibitor/lipid-transfer protein/seed storage 2S albumin-like protein (AT5G55410) mRNA, complete cds [NM_124923]
AT1G11370	22.8121	up	putative pectinesterase 56	Arabidopsis thaliana putative pectinesterase 56 (AT1G11370) mRNA, complete cds [NM_101010]
AT1G20310	22.8017	up	hypothetical protein	Arabidopsis thaliana uncharacterized protein (AT1G20310) mRNA, complete cds [NM_101882]
AT2G35070	22.6453	up	hypothetical protein	Arabidopsis thaliana uncharacterized protein (AT2G35070) mRNA, complete cds [NM_129059]
AACT1	22.6072	up	anthocyanin 5-aromatic acyltransferase 1	Arabidopsis thaliana anthocyanin 5-aromatic acyltransferase 1 (AACT1) mRNA, complete cds [NM_125509]
WAKL10	22.5518	up	wall-associated receptor kinase-like 10	Arabidopsis thaliana wall-associated receptor kinase-like 10 (WAKL10) mRNA, complete cds [NM_106617]
AT1G63360	22.4109	up	CC-NBS-LRR class disease resistance protein	Arabidopsis thaliana CC-NBS-LRR class disease resistance protein (AT1G63360) mRNA, complete cds [NM_105015]
AT1G13470	22.2917	up	hypothetical protein	Arabidopsis thaliana uncharacterized protein (AT1G13470) mRNA, complete cds [NM_101217]
AT1G43810	22.1343	up	hypothetical protein	Arabidopsis thaliana uncharacterized protein (AT1G43810) mRNA, complete cds [NM_103509]
AT3G48640	22.0317	up	hypothetical protein	Arabidopsis thaliana uncharacterized protein (AT3G48640) mRNA, complete cds [NM_114723]
TT16	21.9739	up	protein TRANSPARENT TESTA 16	Arabidopsis thaliana protein TRANSPARENT TESTA 16 (TT16) mRNA, complete cds [NM_203094]
MES10	21.904	up	methyl esterase 10	Arabidopsis thaliana methyl esterase 10 (MES10) mRNA, complete cds [NM_114904]
AT4G22630	21.8881	up	bifunctional inhibitor/lipid-transfer protein/seed storage 2S albumin-like protein	Arabidopsis thaliana bifunctional inhibitor/lipid-transfer protein/seed storage 2S albumin-like protein (AT4G22630) mRNA, complete cds [NM_118389]
ARD3	21.8877	up	1,2-dihydroxy-3-keto-5-methylthiopentene dioxygenase 1	Arabidopsis thaliana 1,2-dihydroxy-3-keto-5-methylthiopentene dioxygenase 1 (ARD3) mRNA, complete cds [NM_128197]
CORI3	21.8705	up	cystine lyase	Arabidopsis thaliana cystine lyase (CORI3) mRNA, complete cds [NM_179099]
AT2G39790	21.8298	up	glycoprotein-like protein	Arabidopsis thaliana glycoprotein-like protein (AT2G39790) mRNA, complete cds [NM_129537]
AT3G56260	21.7863	up	hypothetical protein	Arabidopsis thaliana uncharacterized protein (AT3G56260) mRNA, complete cds [NM_115484]
CRK18	21.7297	up	cysteine-rich receptor-like protein kinase 18	Arabidopsis thaliana cysteine-rich receptor-like protein kinase 18 (CRK18) mRNA, complete cds [NM_001203880]
AT1G21520	21.7048	up	hypothetical protein	Arabidopsis thaliana uncharacterized protein (AT1G21520) mRNA, complete cds [NM_102001]
SDD1	21.5586	up	Subtilase-like protein	Arabidopsis thaliana Subtilase-like protein (SDD1) mRNA, complete cds [NM_100292]
AT3G01329	21.5227	up	ECA1-like gametogenesis related family protein	Arabidopsis thaliana ECA1-like gametogenesis related family protein (AT3G01329) mRNA, complete cds [NM_001084615]
AT5G47380	21.4902	up	hypothetical protein	Arabidopsis thaliana uncharacterized protein (AT5G47380) mRNA, complete cds [NM_124109]
AT1G22250	21.4882	up	hypothetical protein	Arabidopsis thaliana uncharacterized protein (AT1G22250) mRNA, complete cds [NM_102075]
AT2G04570	21.4624	up	GDSL esterase/lipase	Arabidopsis thaliana GDSL esterase/lipase (AT2G04570) mRNA, complete cds [NM_126488]
SMO1-3	21.4484	up	sterol 4-alpha methyl oxidase 1-3	Arabidopsis thaliana sterol 4-alpha methyl oxidase 1-3 (SMO1-3) mRNA, complete cds [NM_118403]
AT5G40310	21.4193	up	exonuclease-like protein	Arabidopsis thaliana exonuclease-like protein (AT5G40310) mRNA, complete cds [NM_123395]
PHT1;7	21.3289	up	putative inorganic phosphate transporter 1-7	Arabidopsis thaliana putative inorganic phosphate transporter 1-7 (PHT1;7) mRNA, complete cds [NM_115327]
AT5G40180	21.3161	up	hypothetical protein	Arabidopsis thaliana uncharacterized protein (AT5G40180) mRNA, complete cds [NM_123382]
MES10	21.1904	up	methyl esterase 10	Arabidopsis thaliana methyl esterase 10 (MES10) mRNA, complete cds [NM_114904]
PHT3;2	21.1885	up	phosphate transporter 3;2	Arabidopsis thaliana phosphate transporter 3;2 (PHT3;2) mRNA, complete cds [NM_114744]
AT4G10060	21.1653	up	Beta-glucosidase, GBA2 type family protein	Arabidopsis thaliana Beta-glucosidase, GBA2 type family protein (AT4G10060) mRNA, complete cds [NM_117074]
AGL99	21.0862	up	protein agamous-like 99	Arabidopsis thaliana protein agamous-like 99 (AGL99) mRNA, complete cds [NM_120546]
ENDO 2	20.957	up	endonuclease 2	Arabidopsis thaliana endonuclease 2 (ENDO 2) mRNA, complete cds [NM_105500]
AT3G28899	20.8797	up	hypothetical protein	Arabidopsis thaliana uncharacterized protein (AT3G28899) mRNA, complete cds [NM_001125261]
AT1G35710	20.726	up	putative leucine-rich repeat receptor-like protein	Arabidopsis thaliana putative leucine-rich repeat receptor-like protein (AT1G35710) mRNA, complete cds [NM_103273]
AT1G21400	20.6628	up	2-oxoisovalerate dehydrogenase E1 component, alpha subunit	Arabidopsis thaliana 2-oxoisovalerate dehydrogenase E1 component, alpha subunit (AT1G21400) mRNA, complete cds [NM_101992]
AT3G17070	20.6418	up	peroxidase 29	Arabidopsis thaliana peroxidase 29 (AT3G17070) mRNA, complete cds [NM_112583]
AT3G14420	20.5921	up	putative peroxisomal (S)-2-hydroxy-acid oxidase 2	Arabidopsis thaliana putative peroxisomal (S)-2-hydroxy-acid oxidase 2 (AT3G14420) mRNA, complete cds [NM_001084686]
AT1G26380	20.5414	up	FAD-binding and BBE domain-containing protein	Arabidopsis thaliana FAD-binding and BBE domain-containing protein (AT1G26380) mRNA, complete cds [NM_102402]
KCS6	20.3606	up	3-ketoacyl-CoA synthase 6	Arabidopsis thaliana 3-ketoacyl-CoA synthase 6 (KCS6) mRNA, complete cds [NM_179530]
KCS6	20.3088	up	3-ketoacyl-CoA synthase 6	Arabidopsis thaliana 3-ketoacyl-CoA synthase 6 (KCS6) mRNA, complete cds [NM_105524]
GPT2	20.2689	up	glucose-6-phosphate/phosphate translocator 2	Arabidopsis thaliana glucose-6-phosphate/phosphate translocator 2 (GPT2) mRNA, complete cds [NM_104862]
AT1G22900	20.2383	up	disease resistance-responsive, dirigent domain-containing protein	Arabidopsis thaliana disease resistance-responsive, dirigent domain-containing protein (AT1G22900) mRNA, complete cds [NM_102137]
AT1G61440	20.2349	up	putative S-locus protein kinase	Arabidopsis thaliana putative S-locus protein kinase (AT1G61440) mRNA, complete cds [NM_104825]
CYP71B4	20.1786	up	cytochrome P450 71B4	Arabidopsis thaliana cytochrome P450 71B4 (CYP71B4) mRNA, complete cds [NM_113535]
ACS9	19.9811	up	1-aminocyclopropane-1-carboxylate synthase 9	Arabidopsis thaliana 1-aminocyclopropane-1-carboxylate synthase 9 (ACS9) mRNA, complete cds [NM_114830]
AT1G15610	19.9206	up	hypothetical protein	Arabidopsis thaliana uncharacterized protein (AT1G15610) mRNA, complete cds [NM_101430]
RLP33	19.8171	up	receptor like protein 33	Arabidopsis thaliana receptor like protein 33 (RLP33) mRNA, complete cds [NM_111439]
AT2G14247	19.7838	up	hypothetical protein	Arabidopsis thaliana uncharacterized protein (AT2G14247) mRNA, complete cds [NM_201723]
ERD2	19.7784	up	heat shock protein-70 cognate protein	Arabidopsis thaliana heat shock protein-70 cognate protein (ERD2) mRNA, complete cds [NM_104519]
XBAT34	19.7551	up	putative E3 ubiquitin-protein ligase XBAT34	Arabidopsis thaliana putative E3 ubiquitin-protein ligase XBAT34 (XBAT34) mRNA, complete cds [NM_117514]
AT3G50373	19.637	up	hypothetical protein	Arabidopsis thaliana uncharacterized protein (AT3G50373) mRNA, complete cds [NM_148867]
HEC1	19.6037	up	transcription factor HEC1	Arabidopsis thaliana transcription factor HEC1 (HEC1) mRNA, complete cds [NM_126106]
SNZ	19.4462	up	AP2-like ethylene-responsive transcription factor SNZ	Arabidopsis thaliana AP2-like ethylene-responsive transcription factor SNZ (SNZ) mRNA, complete cds [NM_179982]
AT3G12910	19.332	up	no apical meristem domain-containing transcriptional regulator	Arabidopsis thaliana no apical meristem domain-containing transcriptional regulator (AT3G12910) mRNA, complete cds [NM_112127]
AT5G13600	19.33	up	Phototropic-responsive NPH3 family protein	Arabidopsis thaliana Phototropic-responsive NPH3 family protein (AT5G13600) mRNA, complete cds [NM_121363]
MBP2	19.3209	up	myrosinase-binding protein 2	Arabidopsis thaliana myrosinase-binding protein 2 (MBP2) mRNA, complete cds [NM_179463]
AT4G11900	19.2999	up	S-locus lectin protein kinase-like protein	Arabidopsis thaliana S-locus lectin protein kinase-like protein (AT4G11900) mRNA, complete cds [NM_117260]
AT4G12290	19.2641	up	copper amine oxidase family protein	Arabidopsis thaliana copper amine oxidase family protein (AT4G12290) mRNA, complete cds [NM_117299]
KCS6	19.2382	up	3-ketoacyl-CoA synthase 6	Arabidopsis thaliana 3-ketoacyl-CoA synthase 6 (KCS6) mRNA, complete cds [NM_105524]
KCS6	19.2225	up	3-ketoacyl-CoA synthase 6	Arabidopsis thaliana 3-ketoacyl-CoA synthase 6 (KCS6) mRNA, complete cds [NM_105524]
RNS1	18.97	up	ribonuclease 1	Arabidopsis thaliana ribonuclease 1 (RNS1) mRNA, complete cds [NM_126351]
AT4G28420	18.9397	up	Tyrosine transaminase family protein	Arabidopsis thaliana Tyrosine transaminase family protein (AT4G28420) mRNA, complete cds [NM_118984]
KCS6	18.8715	up	3-ketoacyl-CoA synthase 6	Arabidopsis thaliana 3-ketoacyl-CoA synthase 6 (KCS6) mRNA, complete cds [NM_179530]
scpl14	18.8634	up	serine carboxypeptidase-like 14	Arabidopsis thaliana serine carboxypeptidase-like 14 (scpl14) mRNA, complete cds [NM_112059]
AT5G47610	18.7802	up	RING-H2 finger protein ATL79	Arabidopsis thaliana RING-H2 finger protein ATL79 (AT5G47610) mRNA, complete cds [NM_124134]
AT1G24148	18.7774	up	hypothetical protein	Arabidopsis thaliana uncharacterized protein (AT1G24148) mRNA, complete cds [NM_001198149]
AT3G01322	18.7219	up	ECA1-like gametogenesis related family protein	Arabidopsis thaliana ECA1-like gametogenesis related family protein (AT3G01322) mRNA, complete cds [NM_001084611]
AT5G50790	18.6814	up	nodulin MtN3-like protein	Arabidopsis thaliana nodulin MtN3-like protein (AT5G50790) mRNA, complete cds [NM_124457]
ZIP12	18.6745	up	putative zinc transporter 12	Arabidopsis thaliana putative zinc transporter 12 (ZIP12) mRNA, complete cds [NM_125609]
AT3G28190	18.6271	up	hypothetical protein	Arabidopsis thaliana uncharacterized protein (AT3G28190) mRNA, complete cds [NM_113738]
AT1G52855	18.592	up	hypothetical protein	Arabidopsis thaliana uncharacterized protein (AT1G52855) mRNA, complete cds [NM_202282]
MPC	18.5504	up	poly-A binding protein-like protein	Arabidopsis thaliana poly-A binding protein-like protein (MPC) mRNA, complete cds [NM_112822]
CA2	18.5483	up	carbonic anhydrase 2	Arabidopsis thaliana carbonic anhydrase 2 (CA2) mRNA, complete cds [NM_001036806]
AT3G49300	18.4808	up	proline-rich family protein	Arabidopsis thaliana proline-rich family protein (AT3G49300) mRNA, complete cds [NM_114789]
AT2G30540	18.4766	up	monothiol glutaredoxin-S9	Arabidopsis thaliana monothiol glutaredoxin-S9 (AT2G30540) mRNA, complete cds [NM_128606]
MUTE	18.4579	up	transcription factor MUTE	Arabidopsis thaliana transcription factor MUTE (MUTE) mRNA, complete cds [NM_111487]
AT2G20835	18.4439	up	hypothetical protein	Arabidopsis thaliana uncharacterized protein (AT2G20835) mRNA, complete cds [NM_127652]
AT1G43600	18.4243	up	NLI interacting factor (NIF) family protein	Arabidopsis thaliana NLI interacting factor (NIF) family protein (AT1G43600) mRNA, complete cds [NM_103485]
KCS6	18.42	up	3-ketoacyl-CoA synthase 6	Arabidopsis thaliana 3-ketoacyl-CoA synthase 6 (KCS6) mRNA, complete cds [NM_179530]
NAC036	18.3725	up	NAC domain containing protein 36	Arabidopsis thaliana NAC domain containing protein 36 (NAC036) mRNA, complete cds [NM_127259]
CBP60G	18.359	up	Cam-binding protein 60-like G	Arabidopsis thaliana Cam-binding protein 60-like G (CBP60G) mRNA, complete cds [NM_122574]
AT5G50335	18.3207	up	hypothetical protein	Arabidopsis thaliana uncharacterized protein (AT5G50335) mRNA, complete cds [NM_124414]
AT2G44930	18.3203	up	hypothetical protein	Arabidopsis thaliana uncharacterized protein (AT2G44930) mRNA, complete cds [NM_130058]
AT3G05600	18.3052	up	alpha/beta-hydrolase domain-containing protein	Arabidopsis thaliana alpha/beta-hydrolase domain-containing protein (AT3G05600) mRNA, complete cds [NM_111433]
AT1G14686	18.2808	up	putative clathrin assembly protein	Arabidopsis thaliana putative clathrin assembly protein (AT1G14686) mRNA, complete cds [NM_148465]
AT2G46640	18.2275	up	hypothetical protein	Arabidopsis thaliana uncharacterized protein (AT2G46640) mRNA, complete cds [NM_001084601]
AT3G45670	18.1717	up	protein kinase family protein	Arabidopsis thaliana protein kinase family protein (AT3G45670) mRNA, complete cds [NM_114436]
CHX2	18.1637	up	cation/H(+) antiporter 2	Arabidopsis thaliana cation/H(+) antiporter 2 (CHX2) mRNA, complete cds [NM_106588]
AT3G14420	18.154	up	putative peroxisomal (S)-2-hydroxy-acid oxidase 2	Arabidopsis thaliana putative peroxisomal (S)-2-hydroxy-acid oxidase 2 (AT3G14420) mRNA, complete cds [NM_001084686]
SFP2	18.141	up	sugar transporter ERD6-like 18	Arabidopsis thaliana sugar transporter ERD6-like 18 (SFP2) mRNA, complete cds [NM_122618]
EP1	18.1407	up	putative cysteine-rich receptor-like protein kinase 9	Arabidopsis thaliana putative cysteine-rich receptor-like protein kinase 9 (EP1) mRNA, complete cds [NM_118446]
AT3G22235	18.0055	up	hypothetical protein	Arabidopsis thaliana uncharacterized protein (AT3G22235) mRNA, complete cds [NM_001161166]
FUS3	18.0044	up	B3 domain-containing transcription factor FUS3	Arabidopsis thaliana B3 domain-containing transcription factor FUS3 (FUS3) mRNA, complete cds [NM_113591]
BGLU18	17.9863	up	beta glucosidase 18	Arabidopsis thaliana beta glucosidase 18 (BGLU18) mRNA, complete cds [NM_104118]
AT2G41090	17.9799	up	calmodulin-like protein 10	Arabidopsis thaliana calmodulin-like protein 10 (AT2G41090) mRNA, complete cds [NM_129674]
AT5G41900	17.9353	up	hydrolase, alpha/beta fold family protein	Arabidopsis thaliana hydrolase, alpha/beta fold family protein (AT5G41900) mRNA, complete cds [NM_123555]
AT1G15125	17.8239	up	S-adenosyl-L-methionine-dependent methyltransferase domain-containing protein	Arabidopsis thaliana S-adenosyl-L-methionine-dependent methyltransferase domain-containing protein (AT1G15125) mRNA, complete cds [NM_148466]
UGT76E12	17.7764	up	UDP-glucosyl transferase 76E12	Arabidopsis thaliana UDP-glucosyl transferase 76E12 (UGT76E12) mRNA, complete cds [NM_114533]
AT2G25820	17.7577	up	ethylene-responsive transcription factor ERF042	Arabidopsis thaliana ethylene-responsive transcription factor ERF042 (AT2G25820) mRNA, complete cds [NM_128142]
AT2G36780	17.7206	up	UDP-glucosyl transferase 73C	Arabidopsis thaliana UDP-glucosyl transferase 73C (AT2G36780) mRNA, complete cds [NM_129233]
AT5G18060	17.7203	up	SAUR-like auxin-responsive protein	Arabidopsis thaliana SAUR-like auxin-responsive protein (AT5G18060) mRNA, complete cds [NM_121811]
AT3G51690	17.641	up	PIF1 helicase	Arabidopsis thaliana PIF1 helicase (AT3G51690) mRNA, complete cds [NM_115028]
AT4G27890	17.6394	up	HSP20-like chaperone	Arabidopsis thaliana HSP20-like chaperone (AT4G27890) mRNA, complete cds [NM_118927]
AT1G20120	17.6021	up	GDSL esterase/lipase	Arabidopsis thaliana GDSL esterase/lipase (AT1G20120) mRNA, complete cds [NM_101866]
AT5G07610	17.5762	up	F-box protein	Arabidopsis thaliana F-box protein (AT5G07610) mRNA, complete cds [NM_120843]
CID9	17.5246	up	CTC-interacting domain 9 protein	Arabidopsis thaliana CTC-interacting domain 9 protein (CID9) mRNA, complete cds [NM_112305]
GER1	17.5138	up	germin-like protein subfamily 3 member 1	Arabidopsis thaliana germin-like protein subfamily 3 member 1 (GER1) mRNA, complete cds [NM_105920]
AT1G51460	17.4142	up	ABC transporter G family member 13	Arabidopsis thaliana ABC transporter G family member 13 (AT1G51460) mRNA, complete cds [NM_104024]
CA2	17.407	up	carbonic anhydrase 2	Arabidopsis thaliana carbonic anhydrase 2 (CA2) mRNA, complete cds [NM_203053]
AT5G43450	17.3005	up	putative 2-oxoglutarate-dependent dioxygenase	Arabidopsis thaliana putative 2-oxoglutarate-dependent dioxygenase (AT5G43450) mRNA, complete cds [NM_123711]
AT4G09350	17.2636	up	chaperone DnaJ-domain containing protein	Arabidopsis thaliana chaperone DnaJ-domain containing protein (AT4G09350) mRNA, complete cds [NM_117003]
RLP47	17.26	up	receptor like protein 47	Arabidopsis thaliana receptor like protein 47 (RLP47) mRNA, complete cds [NM_117455]
BGLU18	17.1511	up	beta glucosidase 18	Arabidopsis thaliana beta glucosidase 18 (BGLU18) mRNA, complete cds [NM_104118]
AT1G10588	17.1475	up	Gibberellin-regulated protein	Arabidopsis thaliana Gibberellin-regulated protein (AT1G10588) mRNA, complete cds [NM_001084035]
AT5G53240	17.1132	up	hypothetical protein	Arabidopsis thaliana uncharacterized protein (AT5G53240) mRNA, complete cds [NM_124703]
CIPK20	17.098	up	CBL-interacting serine/threonine-protein kinase 20	Arabidopsis thaliana CBL-interacting serine/threonine-protein kinase 20 (CIPK20) mRNA, complete cds [NM_123950]
AT3G57680	17.021	up	Peptidase S41 family protein	Arabidopsis thaliana Peptidase S41 family protein (AT3G57680) mRNA, complete cds [NM_115628]
AT5G62080	16.9057	up	protease inhibitor/seed storage/lipid transfer protein (LTP) family protein	Arabidopsis thaliana protease inhibitor/seed storage/lipid transfer protein (LTP) family protein (AT5G62080) mRNA, complete cds [NM_125601]
LTL1	16.8785	up	GDSL esterase/lipase LTL1	Arabidopsis thaliana GDSL esterase/lipase LTL1 (LTL1) mRNA, complete cds [NM_111300]
AT3G28570	16.8497	up	AAA-type ATPase family protein	Arabidopsis thaliana AAA-type ATPase family protein (AT3G28570) mRNA, complete cds [NM_113777]
THA1	16.8447	up	threonine aldolase	Arabidopsis thaliana threonine aldolase (THA1) mRNA, complete cds [NM_100736]
EXPA5	16.8409	up	expansin A5	Arabidopsis thaliana expansin A5 (EXPA5) mRNA, complete cds [NM_113824]
AT1G60060	16.8395	up	serine/threonine-protein kinase WNK (With No lysine)-related protein	Arabidopsis thaliana serine/threonine-protein kinase WNK (With No lysine)-related protein (AT1G60060) mRNA, complete cds [NM_104698]
GRP23	16.796	up	glycine-rich protein 23	Arabidopsis thaliana glycine-rich protein 23 (GRP23) mRNA, complete cds [NM_001161076]
BON3	16.7687	up	protein BONZAI 3	Arabidopsis thaliana protein BONZAI 3 (BON3) mRNA, complete cds [NM_100759]
ARO1	16.7521	up	armadillo repeat only 1 protein	Arabidopsis thaliana armadillo repeat only 1 protein (ARO1) mRNA, complete cds [NM_119660]
AT4G15700	16.6294	up	monothiol glutaredoxin-S3	Arabidopsis thaliana monothiol glutaredoxin-S3 (AT4G15700) mRNA, complete cds [NM_117661]
WBC11	16.6084	up	ABC transporter G family member 11	Arabidopsis thaliana ABC transporter G family member 11 (WBC11) mRNA, complete cds [NM_101647]
AT5G15780	16.606	up	Pollen Ole e 1 allergen and extensin family protein	Arabidopsis thaliana Pollen Ole e 1 allergen and extensin family protein (AT5G15780) mRNA, complete cds [NM_121583]
CNGC4	16.5843	up	cyclic nucleotide-gated ion channel 4	Arabidopsis thaliana cyclic nucleotide-gated ion channel 4 (CNGC4) mRNA, complete cds [NM_001203607]
AT5G43450	16.5712	up	putative 2-oxoglutarate-dependent dioxygenase	Arabidopsis thaliana putative 2-oxoglutarate-dependent dioxygenase (AT5G43450) mRNA, complete cds [NM_123711]
AT1G09310	16.5711	up	hypothetical protein	AV783384 RAFL5 Arabidopsis thaliana cDNA clone RAFL05-09-B08 3', mRNA sequence [AV783384]
PDF1.2c	16.5568	up	defensin-like protein 17	Arabidopsis thaliana defensin-like protein 17 (PDF1.2c) mRNA, complete cds [NM_123810]
AGL55	16.4971	up	protein agamous-like 55	Arabidopsis thaliana protein agamous-like 55 (AGL55) mRNA, complete cds [NM_104772]
CYP82G1	16.4765	up	cytochrome P450, family 82, subfamily G, polypeptide 1	Arabidopsis thaliana cytochrome P450, family 82, subfamily G, polypeptide 1 (CYP82G1) mRNA, complete cds [NM_113423]
AT1G29440	16.3918	up	SAUR-like auxin-responsive protein	Arabidopsis thaliana SAUR-like auxin-responsive protein (AT1G29440) mRNA, complete cds [NM_102684]
AT1G18810	16.3765	up	protein phytochrome kinase substrate 3	Arabidopsis thaliana protein phytochrome kinase substrate 3 (AT1G18810) mRNA, complete cds [NM_101739]
GER1	16.3761	up	germin-like protein subfamily 3 member 1	Arabidopsis thaliana germin-like protein subfamily 3 member 1 (GER1) mRNA, complete cds [NM_105920]
AT4G15690	16.3379	up	monothiol glutaredoxin-S5	Arabidopsis thaliana monothiol glutaredoxin-S5 (AT4G15690) mRNA, complete cds [NM_117660]
BGLU18	16.2972	up	beta glucosidase 18	Arabidopsis thaliana beta glucosidase 18 (BGLU18) mRNA, complete cds [NM_104118]
AT2G34210	16.2402	up	Transcription elongation factor Spt5	Arabidopsis thaliana Transcription elongation factor Spt5 (AT2G34210) mRNA, complete cds [NM_128972]
AT5G24155	16.2328	up	FAD/NAD(P)-binding oxidoreductase family protein	Arabidopsis thaliana FAD/NAD(P)-binding oxidoreductase family protein (AT5G24155) mRNA, complete cds [NM_147909]
AT3G28220	16.138	up	TRAF-like family protein	Arabidopsis thaliana TRAF-like family protein (AT3G28220) mRNA, complete cds [NM_113741]
AT5G42760	16.1127	up	Leucine carboxyl methyltransferase	Arabidopsis thaliana Leucine carboxyl methyltransferase (AT5G42760) mRNA, complete cds [NM_123640]
PUP10	16.0252	up	purine permease 10	Arabidopsis thaliana purine permease 10 (PUP10) mRNA, complete cds [NM_117931]
AT2G42460	16.0162	up	TRAF-like family protein	Arabidopsis thaliana TRAF-like family protein (AT2G42460) mRNA, complete cds [NM_001202802]
MYB16	15.9366	up	myb domain protein 16	Arabidopsis thaliana myb domain protein 16 (MYB16) mRNA, complete cds [NM_121535]
BLH5	15.9346	up	BEL1-like homeodomain 5	Arabidopsis thaliana BEL1-like homeodomain 5 (BLH5) mRNA, complete cds [NM_128280]
AT1G10588	15.9203	up	Gibberellin-regulated protein	Arabidopsis thaliana Gibberellin-regulated protein (AT1G10588) mRNA, complete cds [NM_001084035]
AT1G52000	15.8793	up	jacalin-like lectin domain-containing protein	Arabidopsis thaliana jacalin-like lectin domain-containing protein (AT1G52000) mRNA, complete cds [NM_104081]
AT2G31425	15.8611	up	enzyme inhibitor/ pectinesterase	Arabidopsis thaliana enzyme inhibitor/ pectinesterase (AT2G31425) mRNA, complete cds [NM_001036381]
AT5G15780	15.8296	up	Pollen Ole e 1 allergen and extensin family protein	Arabidopsis thaliana Pollen Ole e 1 allergen and extensin family protein (AT5G15780) mRNA, complete cds [NM_121583]
PTR5	15.8033	up	peptide transporter PTR5	Arabidopsis thaliana peptide transporter PTR5 (PTR5) mRNA, complete cds [NM_120196]
CYP76C6	15.7943	up	cytochrome P450, family 76, subfamily C, polypeptide 6	Arabidopsis thaliana cytochrome P450, family 76, subfamily C, polypeptide 6 (CYP76C6) mRNA, complete cds [NM_103092]
AT4G12890	15.787	up	Gamma interferon responsive lysosomal thiol (GILT) reductase family protein	Arabidopsis thaliana Gamma interferon responsive lysosomal thiol (GILT) reductase family protein (AT4G12890) mRNA, complete cds [NM_117358]
AT1G17615	15.7745	up	Disease resistance protein (TIR-NBS class)	Arabidopsis thaliana Disease resistance protein (TIR-NBS class) (AT1G17615) mRNA, complete cds [NM_101624]
NRT1.7	15.7211	up	nitrate transporter 1.7	Arabidopsis thaliana nitrate transporter 1.7 (NRT1.7) mRNA, complete cds [NM_105655]
AT1G07050	15.679	up	CCT motif family protein	Arabidopsis thaliana CCT motif family protein (AT1G07050) mRNA, complete cds [NM_100579]
AT5G55150	15.674	up	hypothetical protein	Arabidopsis thaliana uncharacterized protein (AT5G55150) mRNA, complete cds [NM_124897]
AT1G09380	15.6449	up	nodulin MtN21 /EamA-like transporter protein	Arabidopsis thaliana nodulin MtN21 /EamA-like transporter protein (AT1G09380) mRNA, complete cds [NM_100808]
SK19	15.6137	up	S-phase kinase-associated protein 1	Arabidopsis thaliana S-phase kinase-associated protein 1 (SK19) mRNA, complete cds [NM_126367]
JAL23	15.5807	up	myrosinase-binding protein-like protein	Arabidopsis thaliana myrosinase-binding protein-like protein (JAL23) mRNA, complete cds [NM_129490]
THA1	15.575	up	threonine aldolase	Arabidopsis thaliana threonine aldolase (THA1) mRNA, complete cds [NM_100736]
AT1G21460	15.5467	up	Nodulin MtN3-like protein	Arabidopsis thaliana Nodulin MtN3-like protein (AT1G21460) mRNA, complete cds [NM_101997]
AT1G65550	15.3204	up	putative nucleobase-ascorbate transporter 10	Arabidopsis thaliana putative nucleobase-ascorbate transporter 10 (AT1G65550) mRNA, complete cds [NM_105229]
AT1G63210	15.3015	up	transcription elongation factor SPT6	Arabidopsis thaliana transcription elongation factor SPT6 (AT1G63210) mRNA, complete cds [NM_105000]
LCR85	15.2969	up	defensin-like protein 97	Arabidopsis thaliana defensin-like protein 97 (LCR85) mRNA, complete cds [NM_118343]
AT5G43175	15.2356	up	transcription factor bHLH139	Arabidopsis thaliana transcription factor bHLH139 (AT5G43175) mRNA, complete cds [NM_148080]
AT2G18670	15.2338	up	RING-H2 finger protein ATL56	Arabidopsis thaliana RING-H2 finger protein ATL56 (AT2G18670) mRNA, complete cds [NM_127423]
AT5G64910	15.2196	up	hypothetical protein	Arabidopsis thaliana uncharacterized protein (AT5G64910) mRNA, complete cds [NM_125890]
ELI3-1	15.1156	up	cinnamyl alcohol dehydrogenase 7	Arabidopsis thaliana cinnamyl alcohol dehydrogenase 7 (ELI3-1) mRNA, complete cds [NM_119959]
MYB118	15.115	up	myb domain protein 118	Arabidopsis thaliana myb domain protein 118 (MYB118) mRNA, complete cds [NM_113694]
WBC11	15.1111	up	ABC transporter G family member 11	Arabidopsis thaliana ABC transporter G family member 11 (WBC11) mRNA, complete cds [NM_101647]
XTH11	15.079	up	xyloglucan:xyloglucosyl transferase	Arabidopsis thaliana xyloglucan:xyloglucosyl transferase (XTH11) mRNA, complete cds [NM_001203104]
AT3G09450	15.0632	up	hypothetical protein	Arabidopsis thaliana uncharacterized protein (AT3G09450) mRNA, complete cds [NM_111779]
AT1G51805	15.0451	up	leucine-rich repeat protein kinase-like protein	Arabidopsis thaliana leucine-rich repeat protein kinase-like protein (AT1G51805) mRNA, complete cds [NM_001198271]
AT5G27890	15.0431	up	hypothetical protein	Arabidopsis thaliana uncharacterized protein (AT5G27890) mRNA, complete cds [NM_122671]
BGLU45	15.0427	up	beta-glucosidase 45	Arabidopsis thaliana beta-glucosidase 45 (BGLU45) mRNA, complete cds [NM_202337]
JMT	15.0286	up	jasmonic acid carboxyl methyltransferase	Arabidopsis thaliana jasmonic acid carboxyl methyltransferase (JMT) mRNA, complete cds [NM_101820]
AT1G07050	15.026	up	CCT motif family protein	Arabidopsis thaliana CCT motif family protein (AT1G07050) mRNA, complete cds [NM_100579]
AT3G19850	15.0091	up	Phototropic-responsive NPH3 family protein	Arabidopsis thaliana Phototropic-responsive NPH3 family protein (AT3G19850) mRNA, complete cds [NM_112875]
AT3G11870	14.9615	up	Endoribonuclease/protein kinase IRE1-like protein	Arabidopsis thaliana Endoribonuclease/protein kinase IRE1-like protein (AT3G11870) mRNA, complete cds [NM_112020]
SBT3.3	14.9312	up	Subtilase-like protein	Arabidopsis thaliana Subtilase-like protein (SBT3.3) mRNA, complete cds [NM_103029]
AT1G12855	14.9296	up	F-box family protein	Arabidopsis thaliana F-box family protein (AT1G12855) mRNA, complete cds [NM_001198047]
AT2G15420	14.898	up	myosin heavy chain-related protein	Arabidopsis thaliana myosin heavy chain-related protein (AT2G15420) mRNA, complete cds [NM_127102]
WBC11	14.8351	up	ABC transporter G family member 11	Arabidopsis thaliana ABC transporter G family member 11 (WBC11) mRNA, complete cds [NM_101647]
AT2G30540	14.7581	up	monothiol glutaredoxin-S9	AV785457 RAFL6 Arabidopsis thaliana cDNA clone RAFL06-16-I12 3', mRNA sequence [AV785457]
AT5G44572	14.7474	up	hypothetical protein	Arabidopsis thaliana uncharacterized protein (AT5G44572) mRNA, complete cds [NM_001085242]
AT2G03310	14.7379	up	hypothetical protein	Arabidopsis thaliana uncharacterized protein (AT2G03310) mRNA, complete cds [NM_126382]
AT5G62080	14.6465	up	protease inhibitor/seed storage/lipid transfer protein (LTP) family protein	Arabidopsis thaliana protease inhibitor/seed storage/lipid transfer protein (LTP) family protein (AT5G62080) mRNA, complete cds [NM_125601]
AT3G28560	14.6257	up	BCS1 AAA-type ATPase	Arabidopsis thaliana BCS1 AAA-type ATPase (AT3G28560) mRNA, complete cds [NM_113776]
AO4	14.5874	up	aldehyde oxidase 4	Arabidopsis thaliana aldehyde oxidase 4 (AO4) mRNA, complete cds [NM_100337]
EMB1290	14.5772	up	cysteine-rich receptor-like protein kinase 17	Arabidopsis thaliana cysteine-rich receptor-like protein kinase 17 (EMB1290) mRNA, complete cds [NM_118454]
GSTF7	14.5409	up	glutathione S-transferase 11	Arabidopsis thaliana glutathione S-transferase 11 (GSTF7) mRNA, complete cds [NM_100173]
AT5G39030	14.4912	up	putative receptor-like protein kinase	Arabidopsis thaliana putative receptor-like protein kinase (AT5G39030) mRNA, complete cds [NM_123265]
AT5G24210	14.4394	up	lipase class 3 family protein	Arabidopsis thaliana lipase class 3 family protein (AT5G24210) mRNA, complete cds [NM_122327]
AT5G43175	14.3917	up	transcription factor bHLH139	Arabidopsis thaliana transcription factor bHLH139 (AT5G43175) mRNA, complete cds [NM_148080]
CSLG3	14.3826	up	cellulose synthase-like protein G3	Arabidopsis thaliana cellulose synthase-like protein G3 (CSLG3) mRNA, complete cds [NM_118531]
AT5G16980	14.3709	up	2-alkenal reductase	Arabidopsis thaliana 2-alkenal reductase (AT5G16980) mRNA, complete cds [NM_121704]
TH8	14.346	up	thioredoxin H8	Arabidopsis thaliana thioredoxin H8 (TH8) mRNA, complete cds [NM_105656]
AT4G15660	14.27	up	monothiol glutaredoxin-S8	Arabidopsis thaliana monothiol glutaredoxin-S8 (AT4G15660) mRNA, complete cds [NM_117657]
AT5G53840	14.2546	up	F-box/FBD/LRR-repeat protein	Arabidopsis thaliana F-box/FBD/LRR-repeat protein (AT5G53840) mRNA, complete cds [NM_124763]
AT5G24820	14.2335	up	aspartyl protease family protein	Arabidopsis thaliana aspartyl protease family protein (AT5G24820) mRNA, complete cds [NM_122391]
LCR33	14.2183	up	putative defensin-like protein 133	Arabidopsis thaliana putative defensin-like protein 133 (LCR33) mRNA, complete cds [NM_001035724]
CIPK9	14.2061	up	CBL-interacting serine/threonine-protein kinase 9	Arabidopsis thaliana CBL-interacting serine/threonine-protein kinase 9 (CIPK9) mRNA, complete cds [NM_179240]
PIL6	14.2023	up	transcription factor PIF5	Arabidopsis thaliana transcription factor PIF5 (PIL6) mRNA, complete cds [NM_180690]
AT5G47130	14.202	up	BAX inhibitor-1 motif-containing protein	Arabidopsis thaliana BAX inhibitor-1 motif-containing protein (AT5G47130) mRNA, complete cds [NM_124084]
AT4G33550	14.1479	up	bifunctional inhibitor/lipid-transfer protein/seed storage 2S albumin-like protein	Arabidopsis thaliana bifunctional inhibitor/lipid-transfer protein/seed storage 2S albumin-like protein (AT4G33550) mRNA, complete cds [NM_001085019]
GPX7	14.1325	up	glutathione peroxidase 7	Arabidopsis thaliana glutathione peroxidase 7 (GPX7) mRNA, complete cds [NM_119337]
MYB106	14.1058	up	myb domain protein 106	Arabidopsis thaliana myb domain protein 106 (MYB106) mRNA, complete cds [NM_110979]
RPP4	14.0469	up	TIR-NBS-LRR class disease resistance protein	Arabidopsis thaliana TIR-NBS-LRR class disease resistance protein (RPP4) mRNA, complete cds [NM_117790]
DREB1A	14.0423	up	dehydration-responsive element-binding protein 1A	Arabidopsis thaliana dehydration-responsive element-binding protein 1A (DREB1A) mRNA, complete cds [NM_118680]
AT2G29290	14.0286	up	tropine dehydrogenase	Arabidopsis thaliana tropine dehydrogenase (AT2G29290) mRNA, complete cds [NM_001124936]
AT5G52940	14.0013	up	hypothetical protein	Arabidopsis thaliana uncharacterized protein (AT5G52940) mRNA, complete cds [NM_124672]
AT2G18670	13.9927	up	RING-H2 finger protein ATL56	Arabidopsis thaliana RING-H2 finger protein ATL56 (AT2G18670) mRNA, complete cds [NM_127423]
GA1	13.9722	up	Ent-copalyl diphosphate synthase	Arabidopsis thaliana Ent-copalyl diphosphate synthase (GA1) mRNA, complete cds [NM_116512]
AT2G44745	13.954	up	putative WRKY transcription factor 12	Arabidopsis thaliana putative WRKY transcription factor 12 (AT2G44745) mRNA, complete cds [NM_130039]
SPCH	13.9043	up	transcription factor SPEECHLESS	Arabidopsis thaliana transcription factor SPEECHLESS (SPCH) mRNA, complete cds [NM_124700]
AT4G15680	13.8476	up	monothiol glutaredoxin-S4	Arabidopsis thaliana monothiol glutaredoxin-S4 (AT4G15680) mRNA, complete cds [NM_117659]
AT5G20740	13.8132	up	plant invertase/pectin methylesterase inhibitor domain-containing protein	Arabidopsis thaliana plant invertase/pectin methylesterase inhibitor domain-containing protein (AT5G20740) mRNA, complete cds [NM_122081]
COL1	13.7185	up	zinc finger protein CONSTANS-LIKE 1	Arabidopsis thaliana zinc finger protein CONSTANS-LIKE 1 (COL1) mRNA, complete cds [NM_121590]
AT3G27025	13.6822	up	hypothetical protein	Arabidopsis thaliana uncharacterized protein (AT3G27025) mRNA, complete cds [NM_180308]
AT4G05380	13.6586	up	AAA-type ATPase family protein	Arabidopsis thaliana AAA-type ATPase family protein (AT4G05380) mRNA, complete cds [NM_116777]
AT4G13800	13.6563	up	hypothetical protein	Arabidopsis thaliana uncharacterized protein (AT4G13800) mRNA, complete cds [NM_117454]
ACHT3	13.6341	up	thioredoxin-like 1-3	Arabidopsis thaliana thioredoxin-like 1-3 (ACHT3) mRNA, complete cds [NM_128887]
AT1G20680	13.5977	up	hypothetical protein	Arabidopsis thaliana uncharacterized protein (AT1G20680) mRNA, complete cds [NM_101918]
PUM20	13.5849	up	protein pumilio 20	Arabidopsis thaliana protein pumilio 20 (PUM20) mRNA, complete cds [NM_102011]
AT5G54450	13.5603	up	hypothetical protein	Arabidopsis thaliana uncharacterized protein (AT5G54450) mRNA, complete cds [NM_124825]
AT2G37870	13.5249	up	protease inhibitor/seed storage/lipid transfer protein (LTP) family protein	Arabidopsis thaliana protease inhibitor/seed storage/lipid transfer protein (LTP) family protein (AT2G37870) mRNA, complete cds [NM_129343]
AGL103	13.5117	up	protein agamous-like 103	Arabidopsis thaliana protein agamous-like 103 (AGL103) mRNA, complete cds [NM_112751]
UP6	13.5097	up	hypothetical protein	Arabidopsis thaliana uncharacterized protein (UP6) mRNA, complete cds [NM_101534]
SEH	13.4869	up	soluble epoxide hydrolase	Arabidopsis thaliana soluble epoxide hydrolase (SEH) mRNA, complete cds [NM_128231]
AT3G61700	13.4699	up	hypothetical protein	Arabidopsis thaliana uncharacterized protein (AT3G61700) mRNA, complete cds [NM_001084856]
MYB111	13.4511	up	myb domain protein 111	Arabidopsis thaliana myb domain protein 111 (MYB111) mRNA, complete cds [NM_124310]
AT3G48640	13.4468	up	hypothetical protein	Arabidopsis thaliana uncharacterized protein (AT3G48640) mRNA, complete cds [NM_114723]
AT5G15420	13.4083	up	hypothetical protein	Arabidopsis thaliana uncharacterized protein (AT5G15420) mRNA, complete cds [NM_121546]
NRT1.7	13.4001	up	nitrate transporter 1.7	Arabidopsis thaliana nitrate transporter 1.7 (NRT1.7) mRNA, complete cds [NM_105655]
AT5G38430	13.3859	up	ribulose bisphosphate carboxylase small chain 1B	Arabidopsis thaliana ribulose bisphosphate carboxylase small chain 1B (AT5G38430) mRNA, complete cds [NM_123204]
GRP23	13.312	up	glycine-rich protein 23	Arabidopsis thaliana glycine-rich protein 23 (GRP23) mRNA, complete cds [NM_128828]
FLC	13.2613	up	MADS-box protein FLOWERING LOCUS C	Arabidopsis thaliana MADS-box protein FLOWERING LOCUS C (FLC) mRNA, complete cds [NM_121052]
AT5G18090	13.2554	up	AP2/B3 domain-containing protein	Arabidopsis thaliana AP2/B3 domain-containing protein (AT5G18090) mRNA, complete cds [NM_121814]
AT5G46610	13.1591	up	aluminum activated malate transporter family protein	Arabidopsis thaliana aluminum activated malate transporter family protein (AT5G46610) mRNA, complete cds [NM_124031]
AT1G65481	13.1285	up	hypothetical protein	Arabidopsis thaliana uncharacterized protein (AT1G65481) mRNA, complete cds [NM_001198392]
AT3G59620	13.1273	up	jacalin-like lectin domain-containing protein	Arabidopsis thaliana jacalin-like lectin domain-containing protein (AT3G59620) mRNA, complete cds [NM_115824]
RL5	13.1247	up	RAD-like 5 protein	Arabidopsis thaliana RAD-like 5 protein (RL5) mRNA, complete cds [NM_101808]
PIF4	13.0999	up	transcription factor PIF4	Arabidopsis thaliana transcription factor PIF4 (PIF4) mRNA, complete cds [NM_129862]
AT5G27510	13.0759	up	protein kinase family protein	Arabidopsis thaliana protein kinase family protein (AT5G27510) mRNA, complete cds [NM_122633]
PIL6	13.0754	up	transcription factor PIF5	Arabidopsis thaliana transcription factor PIF5 (PIL6) mRNA, complete cds [NM_180690]
AT1G23590	13.0647	up	hypothetical protein	Arabidopsis thaliana uncharacterized protein (AT1G23590) mRNA, complete cds [NM_001084119]
WRKY28	13.0374	up	WRKY DNA-binding protein 28	Arabidopsis thaliana WRKY DNA-binding protein 28 (WRKY28) mRNA, complete cds [NM_117927]
PDF1.3	13.0277	up	defensin-like protein 14	Arabidopsis thaliana defensin-like protein 14 (PDF1.3) mRNA, complete cds [NM_128160]
CYP71B3	13.0204	up	cytochrome P450 71B3	Arabidopsis thaliana cytochrome P450 71B3 (CYP71B3) mRNA, complete cds [NM_113529]
BGLU27	12.9698	up	beta glucosidase 27	Arabidopsis thaliana beta glucosidase 27 (BGLU27) mRNA, complete cds [NM_115875]
AT1G56060	12.9625	up	hypothetical protein	Arabidopsis thaliana uncharacterized protein (AT1G56060) mRNA, complete cds [NM_104484]
EXPA10	12.9579	up	expansin A10	Arabidopsis thaliana expansin A10 (EXPA10) mRNA, complete cds [NM_001084130]
PIPK11	12.9443	up	phosphatidylinositol-4-phosphate 5-kinase 10	Arabidopsis thaliana phosphatidylinositol-4-phosphate 5-kinase 10 (PIPK11) mRNA, complete cds [NM_100028]
AT1G13200	12.9329	up	putative F-box/kelch-repeat protein	Arabidopsis thaliana putative F-box/kelch-repeat protein (AT1G13200) mRNA, complete cds [NM_101191]
AT2G18180	12.9145	up	sec.4-like phosphatidylinositol transfer-like protein	Arabidopsis thaliana sec.4-like phosphatidylinositol transfer-like protein (AT2G18180) mRNA, complete cds [NM_127375]
PAP25	12.8893	up	purple acid phosphatase 25	Arabidopsis thaliana purple acid phosphatase 25 (PAP25) mRNA, complete cds [NM_119798]
AT2G19650	12.8314	up	cysteine/histidine-rich C1 domain-containing protein	Arabidopsis thaliana cysteine/histidine-rich C1 domain-containing protein (AT2G19650) mRNA, complete cds [NM_127523]
AT1G02770	12.8112	up	hypothetical protein	Arabidopsis thaliana uncharacterized protein (AT1G02770) mRNA, complete cds [NM_100156]
CA2	12.7976	up	carbonic anhydrase 2	Arabidopsis thaliana carbonic anhydrase 2 (CA2) mRNA, complete cds [NM_203053]
GRP23	12.7672	up	glycine-rich protein 23	Arabidopsis thaliana glycine-rich protein 23 (GRP23) mRNA, complete cds [NM_128828]
YAB5	12.7532	up	axial regulator YABBY 5	Arabidopsis thaliana axial regulator YABBY 5 (YAB5) mRNA, complete cds [NM_179750]
GLR2.7	12.7483	up	glutamate receptor 2.7	Arabidopsis thaliana glutamate receptor 2.7 (GLR2.7) mRNA, complete cds [NM_128469]
AT1G15125	12.7224	up	S-adenosyl-L-methionine-dependent methyltransferase domain-containing protein	Arabidopsis thaliana S-adenosyl-L-methionine-dependent methyltransferase domain-containing protein (AT1G15125) mRNA, complete cds [NM_148466]
AT2G30680	12.6318	up	hypothetical protein	Arabidopsis thaliana uncharacterized protein (AT2G30680) mRNA, complete cds [NM_128620]
CBF1	12.6309	up	dehydration-responsive element-binding protein 1B	Arabidopsis thaliana dehydration-responsive element-binding protein 1B (CBF1) mRNA, complete cds [NM_118681]
TMT3	12.5942	up	monosaccharide-sensing protein 3	Arabidopsis thaliana monosaccharide-sensing protein 3 (TMT3) mRNA, complete cds [NM_115008]
BGLU45	12.5749	up	beta-glucosidase 45	Arabidopsis thaliana beta-glucosidase 45 (BGLU45) mRNA, complete cds [NM_104863]
WRKY28	12.5208	up	WRKY DNA-binding protein 28	Arabidopsis thaliana WRKY DNA-binding protein 28 (WRKY28) mRNA, complete cds [NM_117927]
AT3G01325	12.4266	up	hypothetical protein	Arabidopsis thaliana uncharacterized protein (AT3G01325) mRNA, complete cds [NM_202474]
AT1G24148	12.4178	up	hypothetical protein	Arabidopsis thaliana uncharacterized protein (AT1G24148) mRNA, complete cds [NM_001198149]
AT3G13672	12.4151	up	seven in absentia (SINA) domain-containing protein	Arabidopsis thaliana seven in absentia (SINA) domain-containing protein (AT3G13672) mRNA, complete cds [NM_202577]
AT1G17010	12.3474	up	2-oxoglutarate (2OG) and Fe(II)-dependent oxygenase-like protein	Arabidopsis thaliana 2-oxoglutarate (2OG) and Fe(II)-dependent oxygenase-like protein (AT1G17010) mRNA, complete cds [NM_101561]
AT5G41890	12.3365	up	GDSL esterase/lipase	Arabidopsis thaliana GDSL esterase/lipase (AT5G41890) mRNA, complete cds [NM_123554]
PAP1	12.2929	up	transcription factor MYB75	Arabidopsis thaliana transcription factor MYB75 (PAP1) mRNA, complete cds [NM_104541]
ERL2	12.1752	up	LRR receptor-like serine/threonine-protein kinase ERL2	Arabidopsis thaliana LRR receptor-like serine/threonine-protein kinase ERL2 (ERL2) mRNA, complete cds [NM_120800]
CYCA3;3	12.139	up	cyclin-A3-3	Arabidopsis thaliana cyclin-A3-3 (CYCA3;3) mRNA, complete cds [NM_103616]
AT1G29140	12.1079	up	pollen Ole e 1 allergen and extensin family protein	Arabidopsis thaliana pollen Ole e 1 allergen and extensin family protein (AT1G29140) mRNA, complete cds [NM_102655]
SVL2	12.0841	up	putative glycerophosphoryl diester phosphodiesterase 3	Arabidopsis thaliana putative glycerophosphoryl diester phosphodiesterase 3 (SVL2) mRNA, complete cds [NM_001198404]
AT5G53230	11.9871	up	hypothetical protein	Arabidopsis thaliana uncharacterized protein (AT5G53230) mRNA, complete cds [NM_124702]
AT1G30190	11.9822	up	hypothetical protein	Arabidopsis thaliana uncharacterized protein (AT1G30190) mRNA, complete cds [NM_102758]
CYP707A2	11.9643	up	abscisic acid 8'-hydroxylase 2	Arabidopsis thaliana abscisic acid 8'-hydroxylase 2 (CYP707A2) mRNA, complete cds [NM_128466]
AT5G36925	11.9511	up	hypothetical protein	Arabidopsis thaliana uncharacterized protein (AT5G36925) mRNA, complete cds [NM_180586]
AT2G39030	11.9428	up	acyl-CoA N-acyltransferases-like protein	Arabidopsis thaliana acyl-CoA N-acyltransferases-like protein (AT2G39030) mRNA, complete cds [NM_129460]
AT3G05400	11.9235	up	sugar transporter ERD6-like 12	Arabidopsis thaliana sugar transporter ERD6-like 12 (AT3G05400) mRNA, complete cds [NM_111413]
AT5G38410	11.9227	up	ribulose bisphosphate carboxylase small chain 3B	Arabidopsis thaliana ribulose bisphosphate carboxylase small chain 3B (AT5G38410) mRNA, complete cds [NM_001125859]
SVL2	11.9089	up	putative glycerophosphoryl diester phosphodiesterase 3	Arabidopsis thaliana putative glycerophosphoryl diester phosphodiesterase 3 (SVL2) mRNA, complete cds [NM_001198404]
AT1G29670	11.8953	up	GDSL esterase/lipase	Arabidopsis thaliana GDSL esterase/lipase (AT1G29670) mRNA, complete cds [NM_102707]
AT5G61610	11.8833	up	oleosin-like protein	Arabidopsis thaliana oleosin-like protein (AT5G61610) mRNA, complete cds [NM_125555]
AT2G47870	11.8794	up	putative glutaredoxin-C12	Arabidopsis thaliana putative glutaredoxin-C12 (AT2G47870) mRNA, complete cds [NM_130354]
AT2G19230	11.8785	up	Leucine-rich repeat transmembrane protein kinase protein	Arabidopsis thaliana Leucine-rich repeat transmembrane protein kinase protein (AT2G19230) mRNA, complete cds [NM_127480]
UKL5	11.8645	up	putative uracil phosphoribosyltransferase	Arabidopsis thaliana putative uracil phosphoribosyltransferase (UKL5) mRNA, complete cds [NM_113659]
SK5	11.8457	up	S-phase kinase-associated protein 1	Arabidopsis thaliana S-phase kinase-associated protein 1 (SK5) mRNA, complete cds [NM_115865]
AT1G58602	11.844	up	LRR and NB-ARC domain-containing disease resistance protein	Arabidopsis thaliana LRR and NB-ARC domain-containing disease resistance protein (AT1G58602) mRNA, complete cds [NM_148600]
AT5G05340	11.8337	up	peroxidase 52	Arabidopsis thaliana peroxidase 52 (AT5G05340) mRNA, complete cds [NM_120616]
AT2G37770	11.7884	up	NAD(P)-linked oxidoreductase-like protein	Arabidopsis thaliana NAD(P)-linked oxidoreductase-like protein (AT2G37770) mRNA, complete cds [NM_001036428]
PRXCA	11.7763	up	peroxidase 33	Arabidopsis thaliana peroxidase 33 (PRXCA) mRNA, complete cds [NM_114770]
AT1G03320	11.7567	up	hypothetical protein	Arabidopsis thaliana uncharacterized protein (AT1G03320) mRNA, complete cds [NM_100214]
OFP5	11.7468	up	ovate family protein 5	Arabidopsis thaliana ovate family protein 5 (OFP5) mRNA, complete cds [NM_117999]
AT4G04632	11.7337	up	protein kinase family protein	Arabidopsis thaliana protein kinase family protein (AT4G04632) mRNA, complete cds [NM_001125460]
AT5G40680	11.7296	up	kelch repeat-containing protein	Arabidopsis thaliana kelch repeat-containing protein (AT5G40680) mRNA, complete cds [NM_123433]
AT2G33520	11.723	up	hypothetical protein	Arabidopsis thaliana uncharacterized protein (AT2G33520) mRNA, complete cds [NM_128912]
CXE17	11.7	up	carboxyesterase 17	Arabidopsis thaliana carboxyesterase 17 (CXE17) mRNA, complete cds [NM_121613]
AT4G34300	11.6926	up	glycine-rich protein	Arabidopsis thaliana glycine-rich protein (AT4G34300) mRNA, complete cds [NM_119595]
PUP10	11.6746	up	purine permease 10	Arabidopsis thaliana purine permease 10 (PUP10) mRNA, complete cds [NM_117931]
UNE10	11.6695	up	transcription factor UNE10	Arabidopsis thaliana transcription factor UNE10 (UNE10) mRNA, complete cds [NM_116222]
AT3G48960	11.6489	up	large subunit ribosomal protein L13e	Arabidopsis thaliana large subunit ribosomal protein L13e (AT3G48960) mRNA, complete cds [NM_114755]
GRP19	11.6387	up	glycine-rich protein 19	Arabidopsis thaliana glycine-rich protein 19 (GRP19) mRNA, complete cds [NM_120837]
PAP3	11.6143	up	purple acid phosphatase 3	Arabidopsis thaliana purple acid phosphatase 3 (PAP3) mRNA, complete cds [NM_101339]
AT5G46950	11.604	up	plant invertase/pectin methylesterase inhibitor domain-containing protein	Arabidopsis thaliana plant invertase/pectin methylesterase inhibitor domain-containing protein (AT5G46950) mRNA, complete cds [NM_124066]
GRP19	11.5916	up	glycine-rich protein 19	Arabidopsis thaliana glycine-rich protein 19 (GRP19) mRNA, complete cds [NM_120837]
OPT3	11.5804	up	oligopeptide transporter	Arabidopsis thaliana oligopeptide transporter (OPT3) mRNA, complete cds [NM_117732]
SVL5	11.5711	up	protein SEUSS-like 5	Arabidopsis thaliana protein SEUSS-like 5 (SVL5) mRNA, complete cds [NM_125202]
AT4G32340	11.5281	up	tetratricopeptide repeat domain-containing protein-like protein	Arabidopsis thaliana tetratricopeptide repeat domain-containing protein-like protein (AT4G32340) mRNA, complete cds [NM_119386]
GLIP2	11.5271	up	GDSL-motif lipase 2	Arabidopsis thaliana GDSL-motif lipase 2 (GLIP2) mRNA, complete cds [NM_104272]
AT3G18180	11.5068	up	Glycosyltransferase family 61 protein	Arabidopsis thaliana Glycosyltransferase family 61 protein (AT3G18180) mRNA, complete cds [NM_112701]
AT2G30660	11.4996	up	3-hydroxyisobutyryl-CoA hydrolase	Arabidopsis thaliana 3-hydroxyisobutyryl-CoA hydrolase (AT2G30660) mRNA, complete cds [NM_128618]
CYP722A1	11.4941	up	cytochrome P450, family 722, subfamily A, polypeptide 1	Arabidopsis thaliana cytochrome P450, family 722, subfamily A, polypeptide 1 (CYP722A1) mRNA, complete cds [NM_101819]
ZAT7	11.492	up	C2H2 and C2HC zinc finger-containing protein	Arabidopsis thaliana C2H2 and C2HC zinc finger-containing protein (ZAT7) mRNA, complete cds [NM_114478]
AT1G74140	11.4823	up	Rhomboid-related intramembrane serine protease family protein	Arabidopsis thaliana Rhomboid-related intramembrane serine protease family protein (AT1G74140) mRNA, complete cds [NM_001084351]
CYP81G1	11.4561	up	cytochrome P450, family 81, subfamily G, polypeptide 1	Arabidopsis thaliana cytochrome P450, family 81, subfamily G, polypeptide 1 (CYP81G1) mRNA, complete cds [NM_126131]
GLIP1	11.4421	up	GDSL esterase/lipase 1	Arabidopsis thaliana GDSL esterase/lipase 1 (GLIP1) mRNA, complete cds [NM_123464]
AT1G60110	11.3988	up	jacalin-like lectin domain-containing protein	Arabidopsis thaliana jacalin-like lectin domain-containing protein (AT1G60110) mRNA, complete cds [NM_104703]
LTP2	11.3321	up	non-specific lipid-transfer protein 2	Arabidopsis thaliana non-specific lipid-transfer protein 2 (LTP2) mRNA, complete cds [NM_129410]
scpl30	11.3069	up	putative serine carboxypeptidase-like 30	Arabidopsis thaliana putative serine carboxypeptidase-like 30 (scpl30) mRNA, complete cds [NM_117599]
sks8	11.278	up	SKU5 similar 8 protein	Arabidopsis thaliana SKU5 similar 8 protein (sks8) mRNA, complete cds [NM_102033]
AT5G11410	11.2762	up	protein kinase family protein	Arabidopsis thaliana protein kinase family protein (AT5G11410) mRNA, complete cds [NM_121179]
MYB21	11.2366	up	transcription factor MYB21	Arabidopsis thaliana transcription factor MYB21 (MYB21) mRNA, complete cds [NM_113696]
RD22	11.2172	up	dehydration-responsive protein RD22	Arabidopsis thaliana dehydration-responsive protein RD22 (RD22) mRNA, complete cds [NM_122472]
PAP3	11.1995	up	purple acid phosphatase 3	Arabidopsis thaliana purple acid phosphatase 3 (PAP3) mRNA, complete cds [NM_101339]
AOC1	11.1942	up	allene oxide cyclase 1	Arabidopsis thaliana allene oxide cyclase 1 (AOC1) mRNA, complete cds [NM_113475]
EXPA10	11.1835	up	expansin A10	Arabidopsis thaliana expansin A10 (EXPA10) mRNA, complete cds [NM_001084130]
GSTF6	11.1685	up	glutathione S-transferase 1	Arabidopsis thaliana glutathione S-transferase 1 (GSTF6) mRNA, complete cds [NM_001197964]
PTR3	11.1673	up	peptide transporter PTR3-A	Arabidopsis thaliana peptide transporter PTR3-A (PTR3) mRNA, complete cds [NM_123973]
AT1G60110	11.156	up	jacalin-like lectin domain-containing protein	Arabidopsis thaliana jacalin-like lectin domain-containing protein (AT1G60110) mRNA, complete cds [NM_104703]
AT1G65500	11.1497	up	hypothetical protein	Arabidopsis thaliana uncharacterized protein (AT1G65500) mRNA, complete cds [NM_105224]
AT1G30473	11.0804	up	heavy-metal-associated domain-containing protein	Arabidopsis thaliana heavy-metal-associated domain-containing protein (AT1G30473) mRNA, complete cds [NM_001036040]
SQP1	11.0775	up	Squalene monooxygenase 1,1	Arabidopsis thaliana Squalene monooxygenase 1,1 (SQP1) mRNA, complete cds [NM_122320]
SBT4.13	11.0132	up	subtilase 4.13	Arabidopsis thaliana subtilase 4.13 (SBT4.13) mRNA, complete cds [NM_125302]
AT5G38410	11.0017	up	ribulose bisphosphate carboxylase small chain 3B	Arabidopsis thaliana ribulose bisphosphate carboxylase small chain 3B (AT5G38410) mRNA, complete cds [NM_001036904]
AT2G15042	11.001	up	Leucine-rich repeat (LRR) family protein	Arabidopsis thaliana Leucine-rich repeat (LRR) family protein (AT2G15042) mRNA, complete cds [NM_001161047]
AT3G25270	10.9918	up	Ribonuclease H-like protein	Arabidopsis thaliana Ribonuclease H-like protein (AT3G25270) mRNA, complete cds [NM_113433]
AT1G09500	10.9868	up	Rossmann-fold NAD(P)-binding domain-containing protein	Arabidopsis thaliana Rossmann-fold NAD(P)-binding domain-containing protein (AT1G09500) mRNA, complete cds [NM_179294]
AT1G09500	10.9795	up	Rossmann-fold NAD(P)-binding domain-containing protein	Arabidopsis thaliana Rossmann-fold NAD(P)-binding domain-containing protein (AT1G09500) mRNA, complete cds [NM_001035935]
SNC4	10.9649	up	suppressor of npr1-1 constitutive 4	Arabidopsis thaliana suppressor of npr1-1 constitutive 4 (SNC4) mRNA, complete cds [NM_105369]
AT4G08990	10.9602	up	DNA (cytosine-5-)-methyltransferase	Arabidopsis thaliana DNA (cytosine-5-)-methyltransferase (AT4G08990) mRNA, complete cds [NM_116968]
MLO9	10.9594	up	MLO-like protein 9	Arabidopsis thaliana MLO-like protein 9 (MLO9) mRNA, complete cds [NM_103440]
AT3G14420	10.9371	up	putative peroxisomal (S)-2-hydroxy-acid oxidase 2	Arabidopsis thaliana putative peroxisomal (S)-2-hydroxy-acid oxidase 2 (AT3G14420) mRNA, complete cds [NM_180253]
KCR2	10.9367	up	beta-ketoacyl reductase 2	Arabidopsis thaliana beta-ketoacyl reductase 2 (KCR2) mRNA, complete cds [NM_102292]
GRP23	10.918	up	glycine-rich protein 23	Arabidopsis thaliana glycine-rich protein 23 (GRP23) mRNA, complete cds [NM_128828]
AT5G03210	10.9131	up	hypothetical protein	Arabidopsis thaliana uncharacterized protein (AT5G03210) mRNA, complete cds [NM_120399]
RLP41	10.8815	up	receptor like protein 41	Arabidopsis thaliana receptor like protein 41 (RLP41) mRNA, complete cds [NM_113405]
AP3	10.8454	up	Floral homeotic protein APETALA 3	Arabidopsis thaliana Floral homeotic protein APETALA 3 (AP3) mRNA, complete cds [NM_115294]
AT5G64790	10.8453	up	O-Glycosyl hydrolases family 17 protein	Arabidopsis thaliana O-Glycosyl hydrolases family 17 protein (AT5G64790) mRNA, complete cds [NM_125875]
ACA1	10.8391	up	carbonic anhydrase	Arabidopsis thaliana carbonic anhydrase (ACA1) mRNA, complete cds [NM_180354]
NDH-M	10.8015	up	NAD(P)H-quinone oxidoreductase subunit M	Arabidopsis thaliana NAD(P)H-quinone oxidoreductase subunit M (NDH-M) mRNA, complete cds [NM_001036727]
MPL1	10.7813	up	triacylglycerol lipase 2	Arabidopsis thaliana triacylglycerol lipase 2 (MPL1) mRNA, complete cds [NM_121422]
GLU1	10.7679	up	ferredoxin-dependent glutamate synthase 1	Arabidopsis thaliana ferredoxin-dependent glutamate synthase 1 (GLU1) mRNA, complete cds [NM_180432]
AT2G39400	10.7449	up	alpha/beta-hydrolase domain-containing protein	Arabidopsis thaliana alpha/beta-hydrolase domain-containing protein (AT2G39400) mRNA, complete cds [NM_129497]
ACA1	10.72	up	carbonic anhydrase	Arabidopsis thaliana carbonic anhydrase (ACA1) mRNA, complete cds [NM_115132]
AT1G36622	10.6839	up	hypothetical protein	Arabidopsis thaliana uncharacterized protein (AT1G36622) mRNA, complete cds [NM_001084200]
MPL1	10.6717	up	triacylglycerol lipase 2	Arabidopsis thaliana triacylglycerol lipase 2 (MPL1) mRNA, complete cds [NM_121422]
EXP3	10.6683	up	expansin-A3	Arabidopsis thaliana expansin-A3 (EXP3) mRNA, complete cds [NM_129320]
AT1G12890	10.6641	up	ethylene-responsive transcription factor ERF088	Arabidopsis thaliana ethylene-responsive transcription factor ERF088 (AT1G12890) mRNA, complete cds [NM_101160]
AT2G37870	10.6601	up	protease inhibitor/seed storage/lipid transfer protein (LTP) family protein	AV783755 RAFL5 Arabidopsis thaliana cDNA clone RAFL05-12-N10 3', mRNA sequence [AV783755]
UGT84A3	10.6487	up	UDP-glycosyltransferase-like protein	Arabidopsis thaliana UDP-glycosyltransferase-like protein (UGT84A3) mRNA, complete cds [NM_117639]
MYB101	10.6329	up	myb domain protein 101	Arabidopsis thaliana myb domain protein 101 (MYB101) mRNA, complete cds [NM_128805]
AT1G28030	10.6141	up	2-oxoglutarate (2OG) and Fe(II)-dependent oxygenase-like protein	Arabidopsis thaliana 2-oxoglutarate (2OG) and Fe(II)-dependent oxygenase-like protein (AT1G28030) mRNA, complete cds [NM_102568]
AT1G53080	10.5889	up	legume lectin-like protein	Arabidopsis thaliana legume lectin-like protein (AT1G53080) mRNA, complete cds [NM_104187]
GER3	10.5777	up	germin-like protein subfamily 3 member 3	Arabidopsis thaliana germin-like protein subfamily 3 member 3 (GER3) mRNA, complete cds [NM_122070]
AT5G61890	10.559	up	ethylene-responsive transcription factor ERF114	Arabidopsis thaliana ethylene-responsive transcription factor ERF114 (AT5G61890) mRNA, complete cds [NM_125582]
AT1G66870	10.5577	up	carbohydrate-binding X8 domain-containing protein	Arabidopsis thaliana carbohydrate-binding X8 domain-containing protein (AT1G66870) mRNA, complete cds [NM_105358]
AT5G07060	10.552	up	zinc finger CCCH domain-containing protein 53	Arabidopsis thaliana zinc finger CCCH domain-containing protein 53 (AT5G07060) mRNA, complete cds [NM_120788]
PP2-B7	10.5501	up	F-box protein PP2-B7	Arabidopsis thaliana F-box protein PP2-B7 (PP2-B7) mRNA, complete cds [NM_126290]
AT2G17470	10.5425	up	Aluminium activated malate transporter family protein	Arabidopsis thaliana Aluminium activated malate transporter family protein (AT2G17470) mRNA, complete cds [NM_127301]
AT5G43240	10.5393	up	hypothetical protein	Arabidopsis thaliana uncharacterized protein (AT5G43240) mRNA, complete cds [NM_001125894]
YAB2	10.5325	up	putative axial regulator YABBY 2	Arabidopsis thaliana putative axial regulator YABBY 2 (YAB2) mRNA, complete cds [NM_001084021]
PGLP1	10.5302	up	2-phosphoglycolate phosphatase 1	Arabidopsis thaliana 2-phosphoglycolate phosphatase 1 (PGLP1) mRNA, complete cds [NM_001125844]
AT5G63740	10.5118	up	zinc finger-related protein	Arabidopsis thaliana zinc finger-related protein (AT5G63740) mRNA, complete cds [NM_125769]
WRKY62	10.4959	up	putative WRKY transcription factor 62	Arabidopsis thaliana putative WRKY transcription factor 62 (WRKY62) mRNA, complete cds [NM_120268]
AOP3	10.4946	up	iron ion binding / oxidoreductase	Arabidopsis thaliana iron ion binding / oxidoreductase (AOP3) mRNA, complete cds [NM_001036503]
AT1G19210	10.4945	up	ethylene-responsive transcription factor ERF017	Arabidopsis thaliana ethylene-responsive transcription factor ERF017 (AT1G19210) mRNA, complete cds [NM_101779]
PGLP1	10.4933	up	2-phosphoglycolate phosphatase 1	Arabidopsis thaliana 2-phosphoglycolate phosphatase 1 (PGLP1) mRNA, complete cds [NM_001125844]
AT4G15690	10.4839	up	monothiol glutaredoxin-S5	701550740 A. thaliana, Columbia Col-0, inflorescence-2 Arabidopsis thaliana cDNA clone 701550740, mRNA sequence [AI996236]
GRP17	10.4754	up	glycine rich protein 17	Arabidopsis thaliana glycine rich protein 17 (GRP17) mRNA, complete cds [NM_120835]
IDA	10.4614	up	protein IDA	Arabidopsis thaliana protein IDA (IDA) mRNA, complete cds [NM_105550]
AT2G32200	10.4541	up	hypothetical protein	Arabidopsis thaliana uncharacterized protein (AT2G32200) mRNA, complete cds [NM_128779]
AT5G42680	10.4368	up	hypothetical protein	Arabidopsis thaliana uncharacterized protein (AT5G42680) mRNA, complete cds [NM_001203523]
AT4G12900	10.4307	up	Gamma interferon responsive lysosomal thiol (GILT) reductase family protein	Arabidopsis thaliana Gamma interferon responsive lysosomal thiol (GILT) reductase family protein (AT4G12900) mRNA, complete cds [NM_117359]
AT5G24570	10.4304	up	hypothetical protein	Arabidopsis thaliana uncharacterized protein (AT5G24570) mRNA, complete cds [NM_122365]
SCPL13	10.405	up	serine carboxypeptidase-like 13	Arabidopsis thaliana serine carboxypeptidase-like 13 (SCPL13) mRNA, complete cds [NM_001036325]
SK13	10.4011	up	S-phase kinase-associated protein 1	Arabidopsis thaliana S-phase kinase-associated protein 1 (SK13) mRNA, complete cds [NM_115864]
AT1G49570	10.3526	up	peroxidase 10	Arabidopsis thaliana peroxidase 10 (AT1G49570) mRNA, complete cds [NM_103845]
RK2	10.3423	up	receptor kinase 2	Arabidopsis thaliana receptor kinase 2 (RK2) mRNA, complete cds [NM_105253]
AT1G51110	10.3206	up	putative plastid-lipid-associated protein 12	Arabidopsis thaliana putative plastid-lipid-associated protein 12 (AT1G51110) mRNA, complete cds [NM_103989]
AT4G29200	10.3154	up	Beta-galactosidase related protein	Arabidopsis thaliana Beta-galactosidase related protein (AT4G29200) mRNA, complete cds [NM_119064]
PUP10	10.3126	up	purine permease 10	Arabidopsis thaliana purine permease 10 (PUP10) mRNA, complete cds [NM_117931]
AT5G42680	10.3099	up	hypothetical protein	Arabidopsis thaliana uncharacterized protein (AT5G42680) mRNA, complete cds [NM_001203523]
AT3G12460	10.2871	up	DEDDy 3'-5' exonuclease domain-containing protein	Arabidopsis thaliana DEDDy 3'-5' exonuclease domain-containing protein (AT3G12460) mRNA, complete cds [NM_112081]
AT3G59580	10.2584	up	RWP-RK domain-containing protein	Arabidopsis thaliana RWP-RK domain-containing protein (AT3G59580) mRNA, complete cds [NM_115820]
AT1G16705	10.2506	up	p300/CBP acetyltransferase-related protein	Arabidopsis thaliana p300/CBP acetyltransferase-related protein (AT1G16705) mRNA, complete cds [NM_101531]
TPS04	10.21	up	terpene synthase 04	Arabidopsis thaliana terpene synthase 04 (TPS04) mRNA, complete cds [NM_104793]
AT5G44990	10.193	up	Glutathione S-transferase family protein	Arabidopsis thaliana Glutathione S-transferase family protein (AT5G44990) mRNA, complete cds [NM_001125904]
AT1G21130	10.1618	up	O-methyltransferase-like protein	Arabidopsis thaliana O-methyltransferase-like protein (AT1G21130) mRNA, complete cds [NM_101967]
ARI16	10.0998	up	putative E3 ubiquitin-protein ligase ARI16	Arabidopsis thaliana putative E3 ubiquitin-protein ligase ARI16 (ARI16) mRNA, complete cds [NM_147853]
WRKY10	10.0902	up	putative WRKY transcription factor 10	Arabidopsis thaliana putative WRKY transcription factor 10 (WRKY10) mRNA, complete cds [NM_104436]
ICL	10.0798	up	isocitrate lyase	Arabidopsis thaliana isocitrate lyase (ICL) mRNA, complete cds [NM_113067]
LTI78	10.0756	up	low-temperature-responsive protein 78/desiccation-responsive protein 29A	Arabidopsis thaliana low-temperature-responsive protein 78/desiccation-responsive protein 29A (LTI78) mRNA, complete cds [NM_124610]
NAC061	10.0468	up	putative NAC domain-containing protein 61	Arabidopsis thaliana putative NAC domain-containing protein 61 (NAC061) mRNA, complete cds [NM_001125299]
CDT1	10.0378	up	cadmium tolerance 1	Arabidopsis thaliana cadmium tolerance 1 (CDT1) mRNA, complete cds [NM_202281]
RING1	10.0336	up	E3 ubiquitin-protein ligase RING1	Arabidopsis thaliana E3 ubiquitin-protein ligase RING1 (RING1) mRNA, complete cds [NM_121076]

## Sheet: UG in ATHB25-ind
10-fold up-regulated genes (UG) in ATHB25-ind
GeneSymbol	FC (abs) ([indSH9 +est] vs [indSH9 -est])	Regulation ([indSH9 +est] vs [indSH9 -est])	GeneName	Description
AT1G06135	3060.22	up	hypothetical protein	Arabidopsis thaliana uncharacterized protein (AT1G06135) mRNA, complete cds [NM_202039]
CRK7	2464.81	up	cysteine-rich receptor-like protein kinase 7	Arabidopsis thaliana cysteine-rich receptor-like protein kinase 7 (CRK7) mRNA, complete cds [NM_118444]
PCR1	2169.31	up	cadmium resistance protein 1	Arabidopsis thaliana cadmium resistance protein 1 (PCR1) mRNA, complete cds [NM_101357]
PNP-A	2059.36	up	EG45-like domain-containing protein 2	Arabidopsis thaliana EG45-like domain-containing protein 2 (PNP-A) mRNA, complete cds [NM_179648]
AT5G10760	2023.56	up	aspartyl protease family protein	Arabidopsis thaliana aspartyl protease family protein (AT5G10760) mRNA, complete cds [NM_121114]
PUB54	1856.93	up	U-box domain-containing protein 54	Arabidopsis thaliana U-box domain-containing protein 54 (PUB54) mRNA, complete cds [NM_100050]
AT1G71470	1693.87	up	hypothetical protein	Arabidopsis thaliana uncharacterized protein (AT1G71470) mRNA, complete cds [NM_105816]
WAK3	1657.97	up	wall-associated receptor kinase 3	Arabidopsis thaliana wall-associated receptor kinase 3 (WAK3) mRNA, complete cds [NM_101977]
AT1G24147	1358.38	up	hypothetical protein	Arabidopsis thaliana uncharacterized protein (AT1G24147) mRNA, complete cds [NM_001084124]
AOX1D	1355.39	up	alternative oxidase 3	Arabidopsis thaliana alternative oxidase 3 (AOX1D) mRNA, complete cds [NM_102968]
CRK6	1349.4	up	cysteine-rich receptor-like protein kinase 6	Arabidopsis thaliana cysteine-rich receptor-like protein kinase 6 (CRK6) mRNA, complete cds [NM_179095]
AT4G11890	1300.78	up	protein kinase family protein	Arabidopsis thaliana protein kinase family protein (AT4G11890) mRNA, complete cds [NM_117259]
AT1G56710	1269.88	up	pectin lyase-like protein	Arabidopsis thaliana pectin lyase-like protein (AT1G56710) mRNA, complete cds [NM_104548]
AT4G11890	1242.46	up	protein kinase family protein	Arabidopsis thaliana protein kinase family protein (AT4G11890) mRNA, complete cds [NM_117259]
CYP82C2	1233.18	up	cytochrome P450, family 82, subfamily C, polypeptide 2	Arabidopsis thaliana cytochrome P450, family 82, subfamily C, polypeptide 2 (CYP82C2) mRNA, complete cds [NM_119348]
PBS3	1117.2	up	auxin-responsive GH3 family protein	Arabidopsis thaliana auxin-responsive GH3 family protein (PBS3) mRNA, complete cds [NM_121335]
AG	1080.82	up	MADS-box transcription factor	Arabidopsis thaliana MADS-box transcription factor (AG) mRNA, complete cds [NM_001203837]
AT1G51915	1060.61	up	cryptdin-related protein	Arabidopsis thaliana cryptdin-related protein (AT1G51915) mRNA, complete cds [NM_104072]
AT4G11890	964.496	up	protein kinase family protein	Arabidopsis thaliana protein kinase family protein (AT4G11890) mRNA, complete cds [NM_117259]
LCR67	921.178	up	defensin-like protein 13	Arabidopsis thaliana defensin-like protein 13 (LCR67) mRNA, complete cds [NM_106233]
CRK6	882.874	up	cysteine-rich receptor-like protein kinase 6	Arabidopsis thaliana cysteine-rich receptor-like protein kinase 6 (CRK6) mRNA, complete cds [NM_179095]
AT1G10585	879.996	up	basic helix-loop-helix domain-containing protein	Arabidopsis thaliana basic helix-loop-helix domain-containing protein (AT1G10585) mRNA, complete cds [NM_100934]
HB25	824.937	up	homeobox protein 25	Arabidopsis thaliana homeobox protein 25 (HB25) mRNA, complete cds [NM_125939]
AT1G15610	809.334	up	hypothetical protein	Arabidopsis thaliana uncharacterized protein (AT1G15610) mRNA, complete cds [NM_101430]
	779.515	up
PBS3	730.569	up	auxin-responsive GH3 family protein	Arabidopsis thaliana auxin-responsive GH3 family protein (PBS3) mRNA, complete cds [NM_121335]
CYP71A13	678.49	up	cytochrome P450, family 71, subfamily A, polypeptide 13	Arabidopsis thaliana cytochrome P450, family 71, subfamily A, polypeptide 13 (CYP71A13) mRNA, complete cds [NM_128630]
WAK1	667.596	up	wall-associated receptor kinase 1	Arabidopsis thaliana wall-associated receptor kinase 1 (WAK1) mRNA, complete cds [NM_101978]
CRK38	655.234	up	cysteine-rich receptor-like protein kinase 38	Arabidopsis thaliana cysteine-rich receptor-like protein kinase 38 (CRK38) mRNA, complete cds [NM_116689]
AT3G60420	649.316	up	Phosphoglycerate mutase family protein	Arabidopsis thaliana Phosphoglycerate mutase family protein (AT3G60420) mRNA, complete cds [NM_001125393]
PR1	647.916	up	pathogenesis-related protein 1	Arabidopsis thaliana pathogenesis-related protein 1 (PR1) mRNA, complete cds [NM_127025]
AT2G30670	616.395	up	tropine dehydrogenase	Arabidopsis thaliana tropine dehydrogenase (AT2G30670) mRNA, complete cds [NM_128619]
LCR33	575.919	up	putative defensin-like protein 133	Arabidopsis thaliana putative defensin-like protein 133 (LCR33) mRNA, complete cds [NM_001035724]
AT2G23270	572.727	up	hypothetical protein	Arabidopsis thaliana uncharacterized protein (AT2G23270) mRNA, complete cds [NM_127891]
AT1G24145	538.23	up	hypothetical protein	Arabidopsis thaliana uncharacterized protein (AT1G24145) mRNA, complete cds [NM_179373]
CYP71A13	516.286	up	cytochrome P450, family 71, subfamily A, polypeptide 13	Arabidopsis thaliana cytochrome P450, family 71, subfamily A, polypeptide 13 (CYP71A13) mRNA, complete cds [NM_128630]
AT5G55460	485.106	up	bifunctional inhibitor/lipid-transfer protein/seed storage 2S albumin-like protein	Arabidopsis thaliana bifunctional inhibitor/lipid-transfer protein/seed storage 2S albumin-like protein (AT5G55460) mRNA, complete cds [NM_124928]
AT5G52760	483.46	up	copper transport family protein	Arabidopsis thaliana copper transport family protein (AT5G52760) mRNA, complete cds [NM_124654]
CRK23	479.006	up	putative cysteine-rich receptor-like protein kinase 23	Arabidopsis thaliana putative cysteine-rich receptor-like protein kinase 23 (CRK23) mRNA, complete cds [NM_118460]
CRK14	474.204	up	cysteine-rich receptor-like protein kinase 14	Arabidopsis thaliana cysteine-rich receptor-like protein kinase 14 (CRK14) mRNA, complete cds [NM_118451]
SAG13	446.648	up	senescence-associated protein 13	Arabidopsis thaliana senescence-associated protein 13 (SAG13) mRNA, complete cds [NM_201829]
CRK37	438.496	up	cysteine-rich receptor-like protein kinase 37	Arabidopsis thaliana cysteine-rich receptor-like protein kinase 37 (CRK37) mRNA, complete cds [NM_116688]
LURP1	430.081	up	LURP1 protein	Arabidopsis thaliana LURP1 protein (LURP1) mRNA, complete cds [NM_127019]
BGL2	420.572	up	glucan endo-1,3-beta-D-glucosidase	Arabidopsis thaliana glucan endo-1,3-beta-D-glucosidase (BGL2) mRNA, complete cds [NM_115586]
AT1G26390	399.623	up	FAD-binding and BBE domain-containing protein	Arabidopsis thaliana FAD-binding and BBE domain-containing protein (AT1G26390) mRNA, complete cds [NM_102403]
AT5G55410	398.347	up	bifunctional inhibitor/lipid-transfer protein/seed storage 2S albumin-like protein	Arabidopsis thaliana bifunctional inhibitor/lipid-transfer protein/seed storage 2S albumin-like protein (AT5G55410) mRNA, complete cds [NM_124923]
ALD1	363.485	up	AGD2-like defense response protein 1	Arabidopsis thaliana AGD2-like defense response protein 1 (ALD1) mRNA, complete cds [NM_126957]
AT5G52760	347.622	up	copper transport family protein	Arabidopsis thaliana copper transport family protein (AT5G52760) mRNA, complete cds [NM_124654]
AT5G52730	338.193	up	copper transport family protein	Arabidopsis thaliana copper transport family protein (AT5G52730) mRNA, complete cds [NM_124651]
PDR12	328.688	up	ABC transporter G family member 40	Arabidopsis thaliana ABC transporter G family member 40 (PDR12) mRNA, complete cds [NM_101421]
BGLU31	328.49	up	beta glucosidase 31	Arabidopsis thaliana beta glucosidase 31 (BGLU31) mRNA, complete cds [NM_122362]
AT1G09935	322.819	up	phosphoglycerate mutase-like protein	Arabidopsis thaliana phosphoglycerate mutase-like protein (AT1G09935) mRNA, complete cds [NM_148453]
AT1G57630	316.045	up	Toll-Interleukin-Resistance domain-containing protein	Arabidopsis thaliana Toll-Interleukin-Resistance domain-containing protein (AT1G57630) mRNA, complete cds [NM_104560]
AOX1D	308.706	up	alternative oxidase 3	Arabidopsis thaliana alternative oxidase 3 (AOX1D) mRNA, complete cds [NM_102968]
scpl14	303.969	up	serine carboxypeptidase-like 14	Arabidopsis thaliana serine carboxypeptidase-like 14 (scpl14) mRNA, complete cds [NM_112059]
CRK24	290.75	up	cysteine-rich receptor-like protein kinase 24	Arabidopsis thaliana cysteine-rich receptor-like protein kinase 24 (CRK24) mRNA, complete cds [NM_118461]
AT5G46960	280.811	up	plant invertase/pectin methylesterase inhibitor domain-containing protein	Arabidopsis thaliana plant invertase/pectin methylesterase inhibitor domain-containing protein (AT5G46960) mRNA, complete cds [NM_124067]
CYP71A12	278.295	up	cytochrome P450 71A12	Arabidopsis thaliana cytochrome P450 71A12 (CYP71A12) mRNA, complete cds [NM_128628]
AT4G22050	272.953	up	aspartyl protease family protein	Arabidopsis thaliana aspartyl protease family protein (AT4G22050) mRNA, complete cds [NM_118326]
AT1G51913	270.601	up	hypothetical protein	Arabidopsis thaliana uncharacterized protein (AT1G51913) mRNA, complete cds [NM_001084231]
AT1G24145	266.317	up	hypothetical protein	Arabidopsis thaliana uncharacterized protein (AT1G24145) mRNA, complete cds [NM_179373]
AT1G26410	254.084	up	FAD-binding and BBE domain-containing protein	Arabidopsis thaliana FAD-binding and BBE domain-containing protein (AT1G26410) mRNA, complete cds [NM_102405]
AT3G47480	252.946	up	putative calcium-binding protein CML47	Arabidopsis thaliana putative calcium-binding protein CML47 (AT3G47480) mRNA, complete cds [NM_114616]
BGLU27	247.437	up	beta glucosidase 27	Arabidopsis thaliana beta glucosidase 27 (BGLU27) mRNA, complete cds [NM_115875]
AT5G38240	246.043	up	Protein kinase family protein	Arabidopsis thaliana Protein kinase family protein (AT5G38240) mRNA, complete cds [NM_123185]
AG	244.087	up	MADS-box transcription factor	Arabidopsis thaliana MADS-box transcription factor (AG) mRNA, complete cds [NM_001203837]
AT5G25260	238.692	up	Flotillin-like protein 2	Arabidopsis thaliana Flotillin-like protein 2 (AT5G25260) mRNA, complete cds [NM_122435]
AT2G25510	237.103	up	hypothetical protein	Arabidopsis thaliana uncharacterized protein (AT2G25510) mRNA, complete cds [NM_128108]
MPK11	233.648	up	mitogen-activated protein kinase 11	Arabidopsis thaliana mitogen-activated protein kinase 11 (MPK11) mRNA, complete cds [NM_001123738]
AT3G17010	232.676	up	AP2/B3 domain-containing protein	Arabidopsis thaliana AP2/B3 domain-containing protein (AT3G17010) mRNA, complete cds [NM_112577]
AT3G01325	232.167	up	hypothetical protein	Arabidopsis thaliana uncharacterized protein (AT3G01325) mRNA, complete cds [NM_202474]
ARD3	225.147	up	1,2-dihydroxy-3-keto-5-methylthiopentene dioxygenase 1	Arabidopsis thaliana 1,2-dihydroxy-3-keto-5-methylthiopentene dioxygenase 1 (ARD3) mRNA, complete cds [NM_128197]
AT2G25510	222.473	up	hypothetical protein	Arabidopsis thaliana uncharacterized protein (AT2G25510) mRNA, complete cds [NM_128108]
GSTF5	215.944	up	glutathione S-transferase	Arabidopsis thaliana glutathione S-transferase (GSTF5) mRNA, complete cds [NM_100175]
AT1G26380	215.112	up	FAD-binding and BBE domain-containing protein	Arabidopsis thaliana FAD-binding and BBE domain-containing protein (AT1G26380) mRNA, complete cds [NM_102402]
AT5G07600	213.632	up	oleosin / glycine-rich protein	Arabidopsis thaliana oleosin / glycine-rich protein (AT5G07600) mRNA, complete cds [NM_120842]
AT5G10760	206.793	up	aspartyl protease family protein	Arabidopsis thaliana aspartyl protease family protein (AT5G10760) mRNA, complete cds [NM_121114]
CRK14	198.703	up	cysteine-rich receptor-like protein kinase 14	Arabidopsis thaliana cysteine-rich receptor-like protein kinase 14 (CRK14) mRNA, complete cds [NM_118451]
AT5G38910	195.506	up	putative germin-like protein subfamily 1 member 9	Arabidopsis thaliana putative germin-like protein subfamily 1 member 9 (AT5G38910) mRNA, complete cds [NM_123253]
AT3G22235	192.736	up	hypothetical protein	Arabidopsis thaliana uncharacterized protein (AT3G22235) mRNA, complete cds [NM_001161166]
WBC19	188.796	up	ABC transporter G family member 19	Arabidopsis thaliana ABC transporter G family member 19 (WBC19) mRNA, complete cds [NM_115371]
ECS1	185.79	up	protein ECS1	Arabidopsis thaliana protein ECS1 (ECS1) mRNA, complete cds [NM_102895]
AT1G76960	184.722	up	hypothetical protein	Arabidopsis thaliana uncharacterized protein (AT1G76960) mRNA, complete cds [NM_106347]
AT5G24210	180.041	up	lipase class 3 family protein	Arabidopsis thaliana lipase class 3 family protein (AT5G24210) mRNA, complete cds [NM_122327]
AT2G30660	177.27	up	3-hydroxyisobutyryl-CoA hydrolase	Arabidopsis thaliana 3-hydroxyisobutyryl-CoA hydrolase (AT2G30660) mRNA, complete cds [NM_128618]
NAC090	172.927	up	NAC domain-containing protein 90	Arabidopsis thaliana NAC domain-containing protein 90 (NAC090) mRNA, complete cds [NM_122143]
AT1G20310	172.492	up	hypothetical protein	Arabidopsis thaliana uncharacterized protein (AT1G20310) mRNA, complete cds [NM_101882]
AT3G28510	171.671	up	AAA-type ATPase family protein	Arabidopsis thaliana AAA-type ATPase family protein (AT3G28510) mRNA, complete cds [NM_113771]
AT3G01323	167.65	up	ECA1-like gametogenesis related family protein	Arabidopsis thaliana ECA1-like gametogenesis related family protein (AT3G01323) mRNA, complete cds [NM_001035538]
CYP82C3	166.968	up	cytochrome P450, family 82, subfamily C, polypeptide 3	Arabidopsis thaliana cytochrome P450, family 82, subfamily C, polypeptide 3 (CYP82C3) mRNA, complete cds [NM_119346]
	161.509	up
AT1G09550	160.948	up	Pectin lyase-like protein	Arabidopsis thaliana Pectin lyase-like protein (AT1G09550) mRNA, complete cds [NM_100826]
sks8	158.468	up	SKU5 similar 8 protein	Arabidopsis thaliana SKU5 similar 8 protein (sks8) mRNA, complete cds [NM_102033]
AT1G13470	153.259	up	hypothetical protein	Arabidopsis thaliana uncharacterized protein (AT1G13470) mRNA, complete cds [NM_101217]
AT1G70030	144.608	up	paired amphipathic helix domain-containing protein	Arabidopsis thaliana paired amphipathic helix domain-containing protein (AT1G70030) mRNA, complete cds [NM_105672]
	144.257	up
WAKL10	143.53	up	wall-associated receptor kinase-like 10	Arabidopsis thaliana wall-associated receptor kinase-like 10 (WAKL10) mRNA, complete cds [NM_106617]
AT5G63225	139.738	up	carbohydrate-binding X8 domain-containing protein	Arabidopsis thaliana carbohydrate-binding X8 domain-containing protein (AT5G63225) mRNA, complete cds [NM_001085319]
LURP1	138.964	up	LURP1 protein	Arabidopsis thaliana LURP1 protein (LURP1) mRNA, complete cds [NM_127019]
AGP23	138.94	up	arabinogalactan protein 23	Arabidopsis thaliana arabinogalactan protein 23 (AGP23) mRNA, complete cds [NM_115629]
AT1G48980	137.251	up	2-oxoglutarate (2OG) and Fe(II)-dependent oxygenase-like protein	Arabidopsis thaliana 2-oxoglutarate (2OG) and Fe(II)-dependent oxygenase-like protein (AT1G48980) mRNA, complete cds [NM_103791]
AT1G52130	133.695	up	mannose-binding lectin-like protein	Arabidopsis thaliana mannose-binding lectin-like protein (AT1G52130) mRNA, complete cds [NM_104094]
CRK15	133.182	up	cysteine-rich receptor-like protein kinase 15	Arabidopsis thaliana cysteine-rich receptor-like protein kinase 15 (CRK15) mRNA, complete cds [NM_118452]
BON3	132.868	up	protein BONZAI 3	Arabidopsis thaliana protein BONZAI 3 (BON3) mRNA, complete cds [NM_100759]
AT1G74140	130.132	up	Rhomboid-related intramembrane serine protease family protein	Arabidopsis thaliana Rhomboid-related intramembrane serine protease family protein (AT1G74140) mRNA, complete cds [NM_001084351]
AT3G12910	128.897	up	no apical meristem domain-containing transcriptional regulator	Arabidopsis thaliana no apical meristem domain-containing transcriptional regulator (AT3G12910) mRNA, complete cds [NM_112127]
KNATM	124.642	up	protein KNATM	Arabidopsis thaliana protein KNATM (KNATM) mRNA, complete cds [NM_101345]
PHT3;2	122.904	up	phosphate transporter 3;2	Arabidopsis thaliana phosphate transporter 3;2 (PHT3;2) mRNA, complete cds [NM_114744]
AT1G73805	118.565	up	calmodulin binding protein-like protein	Arabidopsis thaliana calmodulin binding protein-like protein (AT1G73805) mRNA, complete cds [NM_106040]
RK3	117.501	up	receptor kinase 3	Arabidopsis thaliana receptor kinase 3 (RK3) mRNA, complete cds [NM_118258]
PR5	117.203	up	pathogenesis-related protein 5	Arabidopsis thaliana pathogenesis-related protein 5 (PR5) mRNA, complete cds [NM_106161]
AT3G48640	116.68	up	hypothetical protein	Arabidopsis thaliana uncharacterized protein (AT3G48640) mRNA, complete cds [NM_114723]
NAC036	116.363	up	NAC domain containing protein 36	Arabidopsis thaliana NAC domain containing protein 36 (NAC036) mRNA, complete cds [NM_127259]
AT1G33320	115.233	up	putative cystathionine gamma-synthase	Arabidopsis thaliana putative cystathionine gamma-synthase (AT1G33320) mRNA, complete cds [NM_103059]
CYP71B24	114.209	up	cytochrome P450 71B24	Arabidopsis thaliana cytochrome P450 71B24 (CYP71B24) mRNA, complete cds [NM_113530]
AT5G07610	111.939	up	F-box protein	Arabidopsis thaliana F-box protein (AT5G07610) mRNA, complete cds [NM_120843]
AT2G18670	109.847	up	RING-H2 finger protein ATL56	Arabidopsis thaliana RING-H2 finger protein ATL56 (AT2G18670) mRNA, complete cds [NM_127423]
AT4G11170	108.358	up	putative disease resistance protein	Arabidopsis thaliana putative disease resistance protein (AT4G11170) mRNA, complete cds [NM_117187]
AT1G58225	107.631	up	hypothetical protein	Arabidopsis thaliana uncharacterized protein (AT1G58225) mRNA, complete cds [NM_179493]
AT5G64790	106.58	up	O-Glycosyl hydrolases family 17 protein	Arabidopsis thaliana O-Glycosyl hydrolases family 17 protein (AT5G64790) mRNA, complete cds [NM_125875]
AT1G56060	106.396	up	hypothetical protein	Arabidopsis thaliana uncharacterized protein (AT1G56060) mRNA, complete cds [NM_104484]
AT1G60110	105.147	up	jacalin-like lectin domain-containing protein	Arabidopsis thaliana jacalin-like lectin domain-containing protein (AT1G60110) mRNA, complete cds [NM_104703]
XBAT34	105.11	up	putative E3 ubiquitin-protein ligase XBAT34	Arabidopsis thaliana putative E3 ubiquitin-protein ligase XBAT34 (XBAT34) mRNA, complete cds [NM_117514]
	104.38	up
AT5G42530	103.072	up	hypothetical protein	Arabidopsis thaliana uncharacterized protein (AT5G42530) mRNA, complete cds [NM_123618]
AT4G38560	102.552	up	phospholipase like protein (PEARLI 4)	Arabidopsis thaliana phospholipase like protein (PEARLI 4) (AT4G38560) mRNA, complete cds [NM_001085043]
NAC019	102.037	up	NAC domain-containing protein 19	Arabidopsis thaliana Full-length cDNA Complete sequence from clone GSLTFB14ZF09 of Flowers and buds of strain col-0 of Arabidopsis thaliana (thale cress) [BX813389]
AT5G42530	101.941	up	hypothetical protein	Arabidopsis thaliana uncharacterized protein (AT5G42530) mRNA, complete cds [NM_123618]
GLIP1	101.117	up	GDSL esterase/lipase 1	Arabidopsis thaliana GDSL esterase/lipase 1 (GLIP1) mRNA, complete cds [NM_123464]
AT1G60110	99.5546	up	jacalin-like lectin domain-containing protein	Arabidopsis thaliana jacalin-like lectin domain-containing protein (AT1G60110) mRNA, complete cds [NM_104703]
AT5G39630	98.8714	up	vesicle transport through interaction with t-SNAREs 1	Arabidopsis thaliana vesicle transport through interaction with t-SNAREs 1 (AT5G39630) mRNA, complete cds [NM_123325]
AT2G18670	98.2614	up	RING-H2 finger protein ATL56	Arabidopsis thaliana RING-H2 finger protein ATL56 (AT2G18670) mRNA, complete cds [NM_127423]
RLP38	98.1379	up	receptor like protein 38	Arabidopsis thaliana receptor like protein 38 (RLP38) mRNA, complete cds [NM_113213]
AT2G31425	97.901	up	enzyme inhibitor/ pectinesterase	Arabidopsis thaliana enzyme inhibitor/ pectinesterase (AT2G31425) mRNA, complete cds [NM_001036381]
ARI12	96.8464	up	putative E3 ubiquitin-protein ligase ARI12	Arabidopsis thaliana putative E3 ubiquitin-protein ligase ARI12 (ARI12) mRNA, complete cds [NM_001197990]
AT5G54420	96.3486	up	hypothetical protein	Arabidopsis thaliana uncharacterized protein (AT5G54420) mRNA, complete cds [NM_124822]
AT1G70110	95.7311	up	concanavalin A-like lectin protein kinase	Arabidopsis thaliana concanavalin A-like lectin protein kinase (AT1G70110) mRNA, complete cds [NM_105679]
CYP71B22	95.258	up	cytochrome P450 71B22	Arabidopsis thaliana cytochrome P450 71B22 (CYP71B22) mRNA, complete cds [NM_113527]
AT1G52120	94.8513	up	jacalin-like lectin domain-containing protein	Arabidopsis thaliana jacalin-like lectin domain-containing protein (AT1G52120) mRNA, complete cds [NM_104093]
AT1G71140	94.1166	up	MATE efflux family protein	Arabidopsis thaliana MATE efflux family protein (AT1G71140) mRNA, complete cds [NM_105783]
HDG3	92.413	up	homeobox-leucine zipper protein HDG3	Arabidopsis thaliana homeobox-leucine zipper protein HDG3 (HDG3) mRNA, complete cds [NM_128796]
EP1	91.9729	up	putative cysteine-rich receptor-like protein kinase 9	Arabidopsis thaliana putative cysteine-rich receptor-like protein kinase 9 (EP1) mRNA, complete cds [NM_118446]
ACHT3	91.0769	up	thioredoxin-like 1-3	Arabidopsis thaliana thioredoxin-like 1-3 (ACHT3) mRNA, complete cds [NM_128887]
CYP71B24	89.5918	up	cytochrome P450 71B24	Arabidopsis thaliana cytochrome P450 71B24 (CYP71B24) mRNA, complete cds [NM_113530]
GPT2	89.5084	up	glucose-6-phosphate/phosphate translocator 2	Arabidopsis thaliana glucose-6-phosphate/phosphate translocator 2 (GPT2) mRNA, complete cds [NM_104862]
AT1G17010	88.1895	up	2-oxoglutarate (2OG) and Fe(II)-dependent oxygenase-like protein	Arabidopsis thaliana 2-oxoglutarate (2OG) and Fe(II)-dependent oxygenase-like protein (AT1G17010) mRNA, complete cds [NM_101561]
AT5G24210	88.0709	up	lipase class 3 family protein	Arabidopsis thaliana lipase class 3 family protein (AT5G24210) mRNA, complete cds [NM_122327]
CRK12	87.8091	up	putative cysteine-rich receptor-like protein kinase 12	Arabidopsis thaliana putative cysteine-rich receptor-like protein kinase 12 (CRK12) mRNA, complete cds [NM_118449]
AT1G35710	87.414	up	putative leucine-rich repeat receptor-like protein	Arabidopsis thaliana putative leucine-rich repeat receptor-like protein (AT1G35710) mRNA, complete cds [NM_103273]
TIR	85.2717	up	toll/interleukin-1 receptor-like protein	Arabidopsis thaliana toll/interleukin-1 receptor-like protein (TIR) mRNA, complete cds [NM_001084347]
AT3G01322	85.2205	up	ECA1-like gametogenesis related family protein	Arabidopsis thaliana ECA1-like gametogenesis related family protein (AT3G01322) mRNA, complete cds [NM_001084611]
AT2G04070	83.8956	up	MATE efflux family protein	Arabidopsis thaliana MATE efflux family protein (AT2G04070) mRNA, complete cds [NM_126448]
AT1G21520	83.8248	up	hypothetical protein	Arabidopsis thaliana uncharacterized protein (AT1G21520) mRNA, complete cds [NM_102001]
FMO1	83.371	up	putative flavin-containing monooxygenase 1	Arabidopsis thaliana putative flavin-containing monooxygenase 1 (FMO1) mRNA, complete cds [NM_101783]
	82.7576	up
AT4G37850	80.9523	up	transcription factor bHLH25	Arabidopsis thaliana transcription factor bHLH25 (AT4G37850) mRNA, complete cds [NM_119946]
TT16	78.9785	up	protein TRANSPARENT TESTA 16	Arabidopsis thaliana protein TRANSPARENT TESTA 16 (TT16) mRNA, complete cds [NM_203094]
AT3G04210	77.6402	up	TIR-NBS class disease resistance protein	Arabidopsis thaliana TIR-NBS class disease resistance protein (AT3G04210) mRNA, complete cds [NM_111292]
AT5G39120	77.318	up	germin-like protein subfamily 1 member 15	Arabidopsis thaliana germin-like protein subfamily 1 member 15 (AT5G39120) mRNA, complete cds [NM_123274]
CRK39	74.8259	up	putative cysteine-rich receptor-like protein kinase 39	Arabidopsis thaliana putative cysteine-rich receptor-like protein kinase 39 (CRK39) mRNA, complete cds [NM_116692]
AT3G46190	74.115	up	TRAF-like family protein	Arabidopsis thaliana TRAF-like family protein (AT3G46190) mRNA, complete cds [NM_114488]
AT4G37290	72.5384	up	hypothetical protein	Arabidopsis thaliana uncharacterized protein (AT4G37290) mRNA, complete cds [NM_119892]
AT2G41415	72.4993	up	maternally expressed family protein	Arabidopsis thaliana maternally expressed family protein (AT2G41415) mRNA, complete cds [NM_001084567]
AT2G31345	72.1207	up	hypothetical protein	Arabidopsis thaliana uncharacterized protein (AT2G31345) mRNA, complete cds [NM_201845]
WRKY59	71.8721	up	putative WRKY transcription factor 59	Arabidopsis thaliana putative WRKY transcription factor 59 (WRKY59) mRNA, complete cds [NM_179688]
RLP15	71.8335	up	receptor like protein 15	Arabidopsis thaliana receptor like protein 15 (RLP15) mRNA, complete cds [NM_106079]
AT4G21366	71.7312	up	protein kinase family protein	Arabidopsis thaliana protein kinase family protein (AT4G21366) mRNA, complete cds [NM_148366]
AT5G46950	71.219	up	plant invertase/pectin methylesterase inhibitor domain-containing protein	Arabidopsis thaliana plant invertase/pectin methylesterase inhibitor domain-containing protein (AT5G46950) mRNA, complete cds [NM_124066]
PDF1.4	70.5571	up	defensin-like protein 19	Arabidopsis thaliana defensin-like protein 19 (PDF1.4) mRNA, complete cds [NM_101817]
PP2-B7	70.2851	up	F-box protein PP2-B7	Arabidopsis thaliana F-box protein PP2-B7 (PP2-B7) mRNA, complete cds [NM_126290]
AT1G06137	68.0447	up	hypothetical protein	Arabidopsis thaliana uncharacterized protein (AT1G06137) mRNA, complete cds [NM_001123765]
AT4G11340	67.7854	up	TIR-NBS-LRR class disease resistance protein	Arabidopsis thaliana TIR-NBS-LRR class disease resistance protein (AT4G11340) mRNA, complete cds [NM_117205]
IDA	67.7606	up	protein IDA	Arabidopsis thaliana protein IDA (IDA) mRNA, complete cds [NM_105550]
AT1G65500	67.7154	up	hypothetical protein	Arabidopsis thaliana uncharacterized protein (AT1G65500) mRNA, complete cds [NM_105224]
AT4G28420	67.5403	up	Tyrosine transaminase family protein	Arabidopsis thaliana Tyrosine transaminase family protein (AT4G28420) mRNA, complete cds [NM_118984]
GSTU11	66.7733	up	glutathione S-transferase TAU 11	Arabidopsis thaliana glutathione S-transferase TAU 11 (GSTU11) mRNA, complete cds [NM_105661]
AT3G01327	66.7174	up	ECA1-like gametogenesis related family protein	Arabidopsis thaliana ECA1-like gametogenesis related family protein (AT3G01327) mRNA, complete cds [NM_001084613]
BGLU28	66.1646	up	beta glucosidase 28	Arabidopsis thaliana beta glucosidase 28 (BGLU28) mRNA, complete cds [NM_180085]
WRKY66	65.7147	up	putative WRKY transcription factor 66	Arabidopsis thaliana putative WRKY transcription factor 66 (WRKY66) mRNA, complete cds [NM_106707]
AT5G39880	65.5545	up	hypothetical protein	Arabidopsis thaliana uncharacterized protein (AT5G39880) mRNA, complete cds [NM_123351]
AT5G07610	64.4744	up	F-box protein	Arabidopsis thaliana F-box protein (AT5G07610) mRNA, complete cds [NM_120843]
	64.4222	up
	64.1749	up
GSTF7	64.1487	up	glutathione S-transferase 11	Arabidopsis thaliana glutathione S-transferase 11 (GSTF7) mRNA, complete cds [NM_100173]
AT3G17150	63.5332	up	plant invertase/pectin methylesterase inhibitor domain-containing protein	Arabidopsis thaliana plant invertase/pectin methylesterase inhibitor domain-containing protein (AT3G17150) mRNA, complete cds [NM_112591]
NAC019	63.3931	up	NAC domain-containing protein 19	Arabidopsis thaliana Full-length cDNA Complete sequence from clone GSLTFB14ZF09 of Flowers and buds of strain col-0 of Arabidopsis thaliana (thale cress) [BX813389]
CBP60G	63.3555	up	Cam-binding protein 60-like G	Arabidopsis thaliana Cam-binding protein 60-like G (CBP60G) mRNA, complete cds [NM_122574]
AT3G01329	62.9565	up	ECA1-like gametogenesis related family protein	Arabidopsis thaliana ECA1-like gametogenesis related family protein (AT3G01329) mRNA, complete cds [NM_001084615]
LCR15	61.7263	up	defensin-like protein 140	Arabidopsis thaliana defensin-like protein 140 (LCR15) mRNA, complete cds [NM_001036592]
AT1G13470	59.8804	up	hypothetical protein	Arabidopsis thaliana uncharacterized protein (AT1G13470) mRNA, complete cds [NM_101217]
TI2	59.4941	up	defensin-like protein 193	Arabidopsis thaliana defensin-like protein 193 (TI2) mRNA, complete cds [NM_129913]
RLK1	59.1003	up	receptor-like protein kinase 1	Arabidopsis thaliana receptor-like protein kinase 1 (RLK1) mRNA, complete cds [NM_125483]
RLP33	58.5952	up	receptor like protein 33	Arabidopsis thaliana receptor like protein 33 (RLP33) mRNA, complete cds [NM_111439]
AT5G43570	58.4476	up	Serine protease inhibitor, potato inhibitor I-type family protein	Arabidopsis thaliana Serine protease inhibitor, potato inhibitor I-type family protein (AT5G43570) mRNA, complete cds [NM_123723]
CYP76C2	57.4655	up	cytochrome P450 76C2	Arabidopsis thaliana cytochrome P450 76C2 (CYP76C2) mRNA, complete cds [NM_130119]
AT1G65481	57.24	up	hypothetical protein	Arabidopsis thaliana uncharacterized protein (AT1G65481) mRNA, complete cds [NM_001198392]
	56.6312	up
WAK2	55.7433	up	wall-associated receptor kinase 2	Arabidopsis thaliana wall-associated receptor kinase 2 (WAK2) mRNA, complete cds [NM_101979]
AT4G14450	55.6465	up	hypothetical protein	Arabidopsis thaliana uncharacterized protein (AT4G14450) mRNA, complete cds [NM_117524]
CYP702A3	55.5995	up	cytochrome P450, family 702, subfamily A, polypeptide 3	Arabidopsis thaliana cytochrome P450, family 702, subfamily A, polypeptide 3 (CYP702A3) mRNA, complete cds [NM_117619]
AT1G66870	55.1778	up	carbohydrate-binding X8 domain-containing protein	Arabidopsis thaliana carbohydrate-binding X8 domain-containing protein (AT1G66870) mRNA, complete cds [NM_105358]
RLP11	55.1501	up	receptor like protein 11	Arabidopsis thaliana receptor like protein 11 (RLP11) mRNA, complete cds [NM_105808]
AT3G53590	54.2673	up	leucine-rich repeat protein kinase-like protein	Arabidopsis thaliana leucine-rich repeat protein kinase-like protein (AT3G53590) mRNA, complete cds [NM_115219]
AT3G51690	54.2639	up	PIF1 helicase	Arabidopsis thaliana PIF1 helicase (AT3G51690) mRNA, complete cds [NM_115028]
XTH11	52.9102	up	xyloglucan:xyloglucosyl transferase	Arabidopsis thaliana xyloglucan:xyloglucosyl transferase (XTH11) mRNA, complete cds [NM_001203104]
AT1G72910	52.8627	up	Toll-Interleukin-Resistance domain-containing protein	Arabidopsis thaliana Toll-Interleukin-Resistance domain-containing protein (AT1G72910) mRNA, complete cds [NM_105949]
AT1G66852	52.8027	up	carbohydrate-binding X8 domain-containing protein	Arabidopsis thaliana carbohydrate-binding X8 domain-containing protein (AT1G66852) mRNA, complete cds [NM_001124089]
AT2G39400	51.8995	up	alpha/beta-hydrolase domain-containing protein	Arabidopsis thaliana alpha/beta-hydrolase domain-containing protein (AT2G39400) mRNA, complete cds [NM_129497]
AT1G53625	51.8199	up	hypothetical protein	Arabidopsis thaliana uncharacterized protein (AT1G53625) mRNA, complete cds [NM_179473]
AT1G30814	50.7004	up	hypothetical protein	Arabidopsis thaliana uncharacterized protein (AT1G30814) mRNA, complete cds [NM_001123919]
AT4G34300	50.4657	up	glycine-rich protein	Arabidopsis thaliana glycine-rich protein (AT4G34300) mRNA, complete cds [NM_119595]
GPT2	50.4471	up	glucose-6-phosphate/phosphate translocator 2	Arabidopsis thaliana glucose-6-phosphate/phosphate translocator 2 (GPT2) mRNA, complete cds [NM_104862]
WRKY62	50.2499	up	putative WRKY transcription factor 62	Arabidopsis thaliana putative WRKY transcription factor 62 (WRKY62) mRNA, complete cds [NM_120268]
AT2G30766	50.197	up	hypothetical protein	Arabidopsis thaliana uncharacterized protein (AT2G30766) mRNA, complete cds [NM_001124947]
AT5G26690	49.9778	up	heavy-metal-associated domain-containing protein	Arabidopsis thaliana heavy-metal-associated domain-containing protein (AT5G26690) mRNA, complete cds [NM_180545]
AT5G05300	49.9253	up	hypothetical protein	Arabidopsis thaliana uncharacterized protein (AT5G05300) mRNA, complete cds [NM_120612]
AT1G61440	49.7499	up	putative S-locus protein kinase	Arabidopsis thaliana putative S-locus protein kinase (AT1G61440) mRNA, complete cds [NM_104825]
	49.6483	up
AT1G17600	49.3216	up	TIR-NBS-LRR class disease resistance protein	Arabidopsis thaliana TIR-NBS-LRR class disease resistance protein (AT1G17600) mRNA, complete cds [NM_101622]
PDF1.3	49.265	up	defensin-like protein 14	Arabidopsis thaliana defensin-like protein 14 (PDF1.3) mRNA, complete cds [NM_128160]
AT1G10585	48.985	up	basic helix-loop-helix domain-containing protein	Arabidopsis thaliana basic helix-loop-helix domain-containing protein (AT1G10585) mRNA, complete cds [NM_100934]
UGT76E12	48.5171	up	UDP-glucosyl transferase 76E12	Arabidopsis thaliana UDP-glucosyl transferase 76E12 (UGT76E12) mRNA, complete cds [NM_114533]
MYB103	48.3598	up	myb domain protein 103	Arabidopsis thaliana myb domain protein 103 (MYB103) mRNA, complete cds [NM_124993]
AT5G39180	48.2076	up	germin-like protein subfamily 1 member 19	Arabidopsis thaliana germin-like protein subfamily 1 member 19 (AT5G39180) mRNA, complete cds [NM_123280]
AIG1	48.047	up	protein AIG1	Arabidopsis thaliana protein AIG1 (AIG1) mRNA, complete cds [NM_103118]
SBT3.3	47.9291	up	Subtilase-like protein	Arabidopsis thaliana Subtilase-like protein (SBT3.3) mRNA, complete cds [NM_103029]
GSTU12	47.1261	up	glutathione S-transferase TAU 12	Arabidopsis thaliana glutathione S-transferase TAU 12 (GSTU12) mRNA, complete cds [NM_105660]
GAMT2	46.8894	up	gibberellic acid methyltransferase 2	Arabidopsis thaliana gibberellic acid methyltransferase 2 (GAMT2) mRNA, complete cds [NM_125013]
WRKY38	46.5158	up	putative WRKY transcription factor 38	Arabidopsis thaliana putative WRKY transcription factor 38 (WRKY38) mRNA, complete cds [NM_122163]
BOR5	46.2411	up	putative boron transporter 5	Arabidopsis thaliana putative boron transporter 5 (BOR5) mRNA, complete cds [NM_106139]
AT5G22540	46.1458	up	hypothetical protein	Arabidopsis thaliana uncharacterized protein (AT5G22540) mRNA, complete cds [NM_122159]
AT4G20970	46.1192	up	basic helix-loop-helix domain-containing protein	Arabidopsis thaliana basic helix-loop-helix domain-containing protein (AT4G20970) mRNA, complete cds [NM_118215]
RLP39	45.8338	up	receptor like protein 39	Arabidopsis thaliana receptor like protein 39 (RLP39) mRNA, complete cds [NM_113402]
GRP19	45.7527	up	glycine-rich protein 19	Arabidopsis thaliana glycine-rich protein 19 (GRP19) mRNA, complete cds [NM_120837]
LHT7	45.5823	up	LYS/HIS transporter 7	Arabidopsis thaliana LYS/HIS transporter 7 (LHT7) mRNA, complete cds [NM_119684]
AT5G39110	45.5788	up	germin-like protein subfamily 1 member 14	Arabidopsis thaliana germin-like protein subfamily 1 member 14 (AT5G39110) mRNA, complete cds [NM_123273]
AT5G61890	45.5578	up	ethylene-responsive transcription factor ERF114	Arabidopsis thaliana ethylene-responsive transcription factor ERF114 (AT5G61890) mRNA, complete cds [NM_125582]
AT4G10860	45.3386	up	hypothetical protein	Arabidopsis thaliana uncharacterized protein (AT4G10860) mRNA, complete cds [NM_117155]
RLP41	45.0112	up	receptor like protein 41	Arabidopsis thaliana receptor like protein 41 (RLP41) mRNA, complete cds [NM_113405]
AT1G36622	44.8672	up	hypothetical protein	Arabidopsis thaliana uncharacterized protein (AT1G36622) mRNA, complete cds [NM_001084200]
AT5G19880	44.8418	up	peroxidase 58	Arabidopsis thaliana peroxidase 58 (AT5G19880) mRNA, complete cds [NM_121995]
	44.7193	up
AT1G11300	44.6997	up	G-type lectin S-receptor-like serine/threonine-protein kinase	Arabidopsis thaliana G-type lectin S-receptor-like serine/threonine-protein kinase (AT1G11300) mRNA, complete cds [NM_101003]
AT5G39180	44.5092	up	germin-like protein subfamily 1 member 19	Arabidopsis thaliana germin-like protein subfamily 1 member 19 (AT5G39180) mRNA, complete cds [NM_123280]
PAB5	44.3634	up	Polyadenylate-binding protein 5	Arabidopsis thaliana Polyadenylate-binding protein 5 (PAB5) mRNA, complete cds [NM_105835]
	44.3476	up
	44.3459	up
CAT5	44.3227	up	cationic amino acid transporter 5	Arabidopsis thaliana cationic amino acid transporter 5 (CAT5) mRNA, complete cds [NM_129048]
AT5G52720	43.8643	up	copper transport family protein	Arabidopsis thaliana copper transport family protein (AT5G52720) mRNA, complete cds [NM_124650]
AT3G55110	43.5854	up	ABC transporter G family member 18	Arabidopsis thaliana ABC transporter G family member 18 (AT3G55110) mRNA, complete cds [NM_115369]
AT1G68780	43.2729	up	leucine-rich repeats-ribonuclease inhibitor domain-containing protein	Arabidopsis thaliana leucine-rich repeats-ribonuclease inhibitor domain-containing protein (AT1G68780) mRNA, complete cds [NM_105551]
WRKY38	42.9353	up	putative WRKY transcription factor 38	Arabidopsis thaliana putative WRKY transcription factor 38 (WRKY38) mRNA, complete cds [NM_122163]
CYP81G1	42.9225	up	cytochrome P450, family 81, subfamily G, polypeptide 1	Arabidopsis thaliana cytochrome P450, family 81, subfamily G, polypeptide 1 (CYP81G1) mRNA, complete cds [NM_126131]
AT4G19750	42.3783	up	Glycosyl hydrolase family protein with chitinase insertion domain	Arabidopsis thaliana Glycosyl hydrolase family protein with chitinase insertion domain (AT4G19750) mRNA, complete cds [NM_118095]
ZAT7	42.2172	up	C2H2 and C2HC zinc finger-containing protein	Arabidopsis thaliana C2H2 and C2HC zinc finger-containing protein (ZAT7) mRNA, complete cds [NM_114478]
AT5G44990	41.9317	up	Glutathione S-transferase family protein	Arabidopsis thaliana Glutathione S-transferase family protein (AT5G44990) mRNA, complete cds [NM_001125904]
AT5G44310	41.8446	up	late embryogenesis abundant domain-containing protein	Arabidopsis thaliana late embryogenesis abundant domain-containing protein (AT5G44310) mRNA, complete cds [NM_180798]
AT3G57460	41.7939	up	catalytic/ metal ion binding / metalloendopeptidase/ zinc ion binding protein	Arabidopsis thaliana catalytic/ metal ion binding / metalloendopeptidase/ zinc ion binding protein (AT3G57460) mRNA, complete cds [NM_115606]
CYP81D8	41.7027	up	cytochrome P450, family 81, subfamily D, polypeptide 8	Arabidopsis thaliana cytochrome P450, family 81, subfamily D, polypeptide 8 (CYP81D8) mRNA, complete cds [NM_119900]
AT3G28190	41.5918	up	hypothetical protein	Arabidopsis thaliana uncharacterized protein (AT3G28190) mRNA, complete cds [NM_113738]
LCR38	41.5534	up	defensin-like protein 164	Arabidopsis thaliana defensin-like protein 164 (LCR38) mRNA, complete cds [NM_001036596]
KNATM	41.3144	up	protein KNATM	Arabidopsis thaliana protein KNATM (KNATM) mRNA, complete cds [NM_101345]
GLR2.9	41.2283	up	glutamate receptor 2.9	Arabidopsis thaliana glutamate receptor 2.9 (GLR2.9) mRNA, complete cds [NM_128467]
AT5G22680	40.961	up	hypothetical protein	Arabidopsis thaliana uncharacterized protein (AT5G22680) mRNA, complete cds [NM_122174]
AT1G52810	40.366	up	2-oxoglutarate-dependent dioxygenase-related protein	Arabidopsis thaliana 2-oxoglutarate-dependent dioxygenase-related protein (AT1G52810) mRNA, complete cds [NM_104159]
AT4G18870	40.2747	up	E2F/DP family winged-helix DNA-binding domain-containing protein	Arabidopsis thaliana E2F/DP family winged-helix DNA-binding domain-containing protein (AT4G18870) mRNA, complete cds [NM_118003]
CYP76C6	40.1707	up	cytochrome P450, family 76, subfamily C, polypeptide 6	Arabidopsis thaliana cytochrome P450, family 76, subfamily C, polypeptide 6 (CYP76C6) mRNA, complete cds [NM_103092]
HO4	40.1589	up	heme oxygenase 4	Arabidopsis thaliana heme oxygenase 4 (HO4) mRNA, complete cds [NM_104610]
WRKY46	40.1542	up	putative WRKY transcription factor 46	Arabidopsis thaliana putative WRKY transcription factor 46 (WRKY46) mRNA, complete cds [NM_130204]
CRK4	40.0958	up	cysteine-rich receptor-like protein kinase 4	Arabidopsis thaliana cysteine-rich receptor-like protein kinase 4 (CRK4) mRNA, complete cds [NM_114455]
	39.7892	up
GRP19	38.6545	up	glycine-rich protein 19	Arabidopsis thaliana glycine-rich protein 19 (GRP19) mRNA, complete cds [NM_120837]
WRKY46	37.5122	up	putative WRKY transcription factor 46	Arabidopsis thaliana putative WRKY transcription factor 46 (WRKY46) mRNA, complete cds [NM_130204]
AT5G22460	37.279	up	esterase/lipase/thioesterase family protein	Arabidopsis thaliana esterase/lipase/thioesterase family protein (AT5G22460) mRNA, complete cds [NM_180724]
AT1G71150	37.0791	up	hypothetical protein	Arabidopsis thaliana uncharacterized protein (AT1G71150) mRNA, complete cds [NM_105784]
DOF4.7	37.0776	up	Dof zinc finger protein DOF4.7	Arabidopsis thaliana Dof zinc finger protein DOF4.7 (DOF4.7) mRNA, complete cds [NM_119961]
AT5G16330	36.844	up	NC domain-containing protein-like protein	Arabidopsis thaliana NC domain-containing protein-like protein (AT5G16330) mRNA, complete cds [NM_121638]
	36.7871	up
AT2G34100	36.7394	up	hypothetical protein	Arabidopsis thaliana uncharacterized protein (AT2G34100) mRNA, complete cds [NM_001161078]
AT4G17660	36.5565	up	protein kinase family protein	Arabidopsis thaliana protein kinase family protein (AT4G17660) mRNA, complete cds [NM_117874]
AT5G22520	36.3726	up	hypothetical protein	Arabidopsis thaliana uncharacterized protein (AT5G22520) mRNA, complete cds [NM_122157]
AT2G21740	36.26	up	hypothetical protein	Arabidopsis thaliana uncharacterized protein (AT2G21740) mRNA, complete cds [NM_127744]
AT4G37850	36.1393	up	transcription factor bHLH25	Arabidopsis thaliana transcription factor bHLH25 (AT4G37850) mRNA, complete cds [NM_119946]
AT4G16165	36.1345	up	carbohydrate-binding X8 domain-containing protein	Arabidopsis thaliana carbohydrate-binding X8 domain-containing protein (AT4G16165) mRNA, complete cds [NM_202829]
AT1G26420	35.6527	up	FAD-binding and BBE domain-containing protein	Arabidopsis thaliana FAD-binding and BBE domain-containing protein (AT1G26420) mRNA, complete cds [NM_102406]
AT3G55790	35.1269	up	hypothetical protein	Arabidopsis thaliana uncharacterized protein (AT3G55790) mRNA, complete cds [NM_115437]
PDF1.2c	35.0426	up	defensin-like protein 17	Arabidopsis thaliana defensin-like protein 17 (PDF1.2c) mRNA, complete cds [NM_123810]
AT1G29100	34.8845	up	heavy-metal-associated domain-containing protein	Arabidopsis thaliana heavy-metal-associated domain-containing protein (AT1G29100) mRNA, complete cds [NM_102651]
ULT2	34.7544	up	protein ULTRAPETALA 2	Arabidopsis thaliana protein ULTRAPETALA 2 (ULT2) mRNA, complete cds [NM_127650]
AT3G60470	34.3593	up	hypothetical protein	Arabidopsis thaliana uncharacterized protein (AT3G60470) mRNA, complete cds [NM_115911]
AT5G47130	34.1329	up	BAX inhibitor-1 motif-containing protein	Arabidopsis thaliana BAX inhibitor-1 motif-containing protein (AT5G47130) mRNA, complete cds [NM_124084]
AT2G36770	34.1232	up	UDP-glucosyl transferase 73C	Arabidopsis thaliana UDP-glucosyl transferase 73C (AT2G36770) mRNA, complete cds [NM_129232]
AT1G22890	34.0327	up	hypothetical protein	Arabidopsis thaliana uncharacterized protein (AT1G22890) mRNA, complete cds [NM_102136]
GSTF6	34.0263	up	glutathione S-transferase 1	Arabidopsis thaliana glutathione S-transferase 1 (GSTF6) mRNA, complete cds [NM_001197964]
WRKY51	33.8524	up	putative WRKY transcription factor 51	Arabidopsis thaliana putative WRKY transcription factor 51 (WRKY51) mRNA, complete cds [NM_125877]
CRK13	33.8106	up	cysteine-rich receptor-like protein kinase 13	Arabidopsis thaliana cysteine-rich receptor-like protein kinase 13 (CRK13) mRNA, complete cds [NM_001084966]
AT1G47300	33.7106	up	F-box protein	Arabidopsis thaliana F-box protein (AT1G47300) mRNA, complete cds [NM_103624]
CRK8	33.2589	up	cysteine-rich receptor-like protein kinase 8	Arabidopsis thaliana cysteine-rich receptor-like protein kinase 8 (CRK8) mRNA, complete cds [NM_118445]
AT1G69730	33.1773	up	wall-associated receptor kinase-like 9	Arabidopsis thaliana wall-associated receptor kinase-like 9 (AT1G69730) mRNA, complete cds [NM_105641]
AT1G20730	32.8997	up	hypothetical protein	Arabidopsis thaliana uncharacterized protein (AT1G20730) mRNA, complete cds [NM_101925]
GSTU3	32.7851	up	glutathione S-transferase tau 3	Arabidopsis thaliana glutathione S-transferase tau 3 (GSTU3) mRNA, complete cds [NM_128501]
AT1G59865	32.7799	up	hypothetical protein	Arabidopsis thaliana uncharacterized protein (AT1G59865) mRNA, complete cds [NM_202323]
AT3G03670	32.7212	up	peroxidase	Arabidopsis thaliana peroxidase (AT3G03670) mRNA, complete cds [NM_111238]
CYP81F2	32.6872	up	cytochrome P450, family 81, subfamily F, polypeptide 2	Arabidopsis thaliana cytochrome P450, family 81, subfamily F, polypeptide 2 (CYP81F2) mRNA, complete cds [NM_125104]
AT5G22555	32.5998	up	hypothetical protein	Arabidopsis thaliana uncharacterized protein (AT5G22555) mRNA, complete cds [NM_122161]
MYB26	32.0668	up	myb domain protein 26	Arabidopsis thaliana myb domain protein 26 (MYB26) mRNA, complete cds [NM_112243]
AT5G22545	32.0064	up	hypothetical protein	Arabidopsis thaliana uncharacterized protein (AT5G22545) mRNA, complete cds [NM_147904]
AT2G34930	31.8152	up	disease resistance-like protein/LRR domain-containing protein	Arabidopsis thaliana disease resistance-like protein/LRR domain-containing protein (AT2G34930) mRNA, complete cds [NM_129046]
LOX3	31.7433	up	lipoxygenase 3	Arabidopsis thaliana lipoxygenase 3 (LOX3) mRNA, complete cds [NM_101603]
MYB26	31.6416	up	myb domain protein 26	Arabidopsis thaliana myb domain protein 26 (MYB26) mRNA, complete cds [NM_112243]
AT4G08870	31.5933	up	putative arginase	Arabidopsis thaliana putative arginase (AT4G08870) mRNA, complete cds [NM_116956]
AT1G58050	31.4624	up	helicase domain-containing protein	Arabidopsis thaliana helicase domain-containing protein (AT1G58050) mRNA, complete cds [NM_104587]
NUDT6	31.3332	up	nudix hydrolase 6	Arabidopsis thaliana nudix hydrolase 6 (NUDT6) mRNA, complete cds [NM_126478]
AT1G56150	30.7709	up	SAUR-like auxin-responsive protein	Arabidopsis thaliana SAUR-like auxin-responsive protein (AT1G56150) mRNA, complete cds [NM_104494]
AT5G41750	30.6606	up	TIR-NBS-LRR class disease resistance protein	Arabidopsis thaliana TIR-NBS-LRR class disease resistance protein (AT5G41750) mRNA, complete cds [NM_123540]
AT5G22460	30.6525	up	esterase/lipase/thioesterase family protein	Arabidopsis thaliana esterase/lipase/thioesterase family protein (AT5G22460) mRNA, complete cds [NM_180724]
HSD2	30.6126	up	hydroxysteroid dehydrogenase 2	Arabidopsis thaliana hydroxysteroid dehydrogenase 2 (HSD2) mRNA, complete cds [NM_114603]
AT1G74140	30.5675	up	Rhomboid-related intramembrane serine protease family protein	Arabidopsis thaliana Rhomboid-related intramembrane serine protease family protein (AT1G74140) mRNA, complete cds [NM_001084351]
AT1G20320	30.3586	up	haloacid dehalogenase-like hydrolase	Arabidopsis thaliana haloacid dehalogenase-like hydrolase (AT1G20320) mRNA, complete cds [NM_101883]
TT16	30.2282	up	protein TRANSPARENT TESTA 16	Arabidopsis thaliana protein TRANSPARENT TESTA 16 (TT16) mRNA, complete cds [NM_203094]
	30.2156	up
AT5G49690	30.1703	up	UDP-glycosyltransferase-like protein	Arabidopsis thaliana UDP-glycosyltransferase-like protein (AT5G49690) mRNA, complete cds [NM_124347]
CRK18	29.9467	up	cysteine-rich receptor-like protein kinase 18	Arabidopsis thaliana cysteine-rich receptor-like protein kinase 18 (CRK18) mRNA, complete cds [NM_001203880]
AT1G44130	29.7596	up	aspartyl protease-like protein	Arabidopsis thaliana aspartyl protease-like protein (AT1G44130) mRNA, complete cds [NM_103539]
AT5G41740	29.7468	up	TIR-NBS-LRR class disease resistance protein	Arabidopsis thaliana TIR-NBS-LRR class disease resistance protein (AT5G41740) mRNA, complete cds [NM_123539]
CRK18	29.6621	up	cysteine-rich receptor-like protein kinase 18	Arabidopsis thaliana cysteine-rich receptor-like protein kinase 18 (CRK18) mRNA, complete cds [NM_001203880]
CYP71B20	29.6256	up	cytochrome P450 71B20	Arabidopsis thaliana cytochrome P450 71B20 (CYP71B20) mRNA, complete cds [NM_113525]
BCA3	29.605	up	beta carbonic anhydrase 3	Arabidopsis thaliana beta carbonic anhydrase 3 (BCA3) mRNA, complete cds [NM_102221]
AT5G61050	29.45	up	histone deacetylase-like protein	Arabidopsis thaliana histone deacetylase-like protein (AT5G61050) mRNA, complete cds [NM_125498]
CRK15	29.4412	up	cysteine-rich receptor-like protein kinase 15	Arabidopsis thaliana cysteine-rich receptor-like protein kinase 15 (CRK15) mRNA, complete cds [NM_118452]
ABO3	29.3844	up	putative WRKY transcription factor 63	Arabidopsis thaliana putative WRKY transcription factor 63 (ABO3) mRNA, complete cds [NM_105331]
AT5G55450	29.224	up	bifunctional inhibitor/lipid-transfer protein/seed storage 2S albumin-like protein	Arabidopsis thaliana bifunctional inhibitor/lipid-transfer protein/seed storage 2S albumin-like protein (AT5G55450) mRNA, complete cds [NM_124927]
AT3G25620	29.1271	up	ABC transporter G family member 21	Arabidopsis thaliana ABC transporter G family member 21 (AT3G25620) mRNA, complete cds [NM_113460]
AT5G64910	29.0135	up	hypothetical protein	Arabidopsis thaliana uncharacterized protein (AT5G64910) mRNA, complete cds [NM_125890]
AT5G41280	28.82	up	cysteine-rich repeat secretory protein 57	Arabidopsis thaliana cysteine-rich repeat secretory protein 57 (AT5G41280) mRNA, complete cds [NM_123493]
AT3G48640	28.7927	up	hypothetical protein	Arabidopsis thaliana uncharacterized protein (AT3G48640) mRNA, complete cds [NM_114723]
	28.6296	up
	28.5345	up
	28.5251	up
AT1G26400	28.4672	up	FAD-binding and BBE domain-containing protein	Arabidopsis thaliana FAD-binding and BBE domain-containing protein (AT1G26400) mRNA, complete cds [NM_102404]
	28.3295	up
AT2G21740	28.2993	up	hypothetical protein	Arabidopsis thaliana uncharacterized protein (AT2G21740) mRNA, complete cds [NM_127744]
RLP37	28.1155	up	receptor like protein 37	Arabidopsis thaliana receptor like protein 37 (RLP37) mRNA, complete cds [NM_113212]
AT2G32200	28.0554	up	hypothetical protein	Arabidopsis thaliana uncharacterized protein (AT2G32200) mRNA, complete cds [NM_128779]
CYP706A1	28.0531	up	cytochrome P450, family 706, subfamily A, polypeptide 1	Arabidopsis thaliana cytochrome P450, family 706, subfamily A, polypeptide 1 (CYP706A1) mRNA, complete cds [NM_118395]
	28.053	up
	28.0441	up
ARI12	28.0361	up	putative E3 ubiquitin-protein ligase ARI12	Arabidopsis thaliana putative E3 ubiquitin-protein ligase ARI12 (ARI12) mRNA, complete cds [NM_001197990]
AT4G10700	27.8827	up	hypothetical protein	Arabidopsis thaliana uncharacterized protein (AT4G10700) mRNA, complete cds [NM_117138]
CML37	27.8672	up	calcium-binding protein CML37	Arabidopsis thaliana calcium-binding protein CML37 (CML37) mRNA, complete cds [NM_123603]
WRKY50	27.7402	up	putative WRKY transcription factor 50	Arabidopsis thaliana putative WRKY transcription factor 50 (WRKY50) mRNA, complete cds [NM_122518]
AT1G69828	27.7339	up	putative defensin-like protein 36	Arabidopsis thaliana putative defensin-like protein 36 (AT1G69828) mRNA, complete cds [NM_001036182]
MPL1	27.7012	up	triacylglycerol lipase 2	Arabidopsis thaliana triacylglycerol lipase 2 (MPL1) mRNA, complete cds [NM_121422]
DAR3	27.7008	up	protein DA1-related 3	Arabidopsis thaliana protein DA1-related 3 (DAR3) mRNA, complete cds [NM_001203709]
DOGT1	27.6328	up	cytokinin-O-glucosyltransferase 3	Arabidopsis thaliana cytokinin-O-glucosyltransferase 3 (DOGT1) mRNA, complete cds [NM_129235]
WRKY10	27.6235	up	putative WRKY transcription factor 10	Arabidopsis thaliana putative WRKY transcription factor 10 (WRKY10) mRNA, complete cds [NM_104436]
AT2G36780	27.6227	up	UDP-glucosyl transferase 73C	Arabidopsis thaliana UDP-glucosyl transferase 73C (AT2G36780) mRNA, complete cds [NM_129233]
AT5G61890	27.6172	up	ethylene-responsive transcription factor ERF114	Arabidopsis thaliana ethylene-responsive transcription factor ERF114 (AT5G61890) mRNA, complete cds [NM_125582]
AT1G72900	27.5581	up	Toll-Interleukin-Resistance domain-containing protein	Arabidopsis thaliana Toll-Interleukin-Resistance domain-containing protein (AT1G72900) mRNA, complete cds [NM_105948]
AT5G52740	27.4823	up	copper transport family protein	Arabidopsis thaliana copper transport family protein (AT5G52740) mRNA, complete cds [NM_124652]
AT2G41090	27.2598	up	calmodulin-like protein 10	Arabidopsis thaliana calmodulin-like protein 10 (AT2G41090) mRNA, complete cds [NM_129674]
MPL1	27.2097	up	triacylglycerol lipase 2	Arabidopsis thaliana triacylglycerol lipase 2 (MPL1) mRNA, complete cds [NM_121422]
AT1G17615	26.9083	up	Disease resistance protein (TIR-NBS class)	Arabidopsis thaliana Disease resistance protein (TIR-NBS class) (AT1G17615) mRNA, complete cds [NM_101624]
AT5G54450	26.7468	up	hypothetical protein	Arabidopsis thaliana uncharacterized protein (AT5G54450) mRNA, complete cds [NM_124825]
CRK20	26.7003	up	putative cysteine-rich receptor-like protein kinase 20	Arabidopsis thaliana putative cysteine-rich receptor-like protein kinase 20 (CRK20) mRNA, complete cds [NM_118457]
AT3G25620	26.4593	up	ABC transporter G family member 21	Arabidopsis thaliana ABC transporter G family member 21 (AT3G25620) mRNA, complete cds [NM_113460]
TPS04	26.4361	up	terpene synthase 04	Arabidopsis thaliana terpene synthase 04 (TPS04) mRNA, complete cds [NM_104793]
AGO9	26.368	up	Argonaute family protein	Arabidopsis thaliana Argonaute family protein (AGO9) mRNA, complete cds [NM_122122]
AT5G47590	26.3586	up	Heat shock protein HSP20/alpha crystallin family protein	Arabidopsis thaliana Heat shock protein HSP20/alpha crystallin family protein (AT5G47590) mRNA, complete cds [NM_124132]
EMB1290	26.3072	up	cysteine-rich receptor-like protein kinase 17	Arabidopsis thaliana cysteine-rich receptor-like protein kinase 17 (EMB1290) mRNA, complete cds [NM_118454]
BAP2	26.2689	up	BON1-associated protein 2	Arabidopsis thaliana BON1-associated protein 2 (BAP2) mRNA, complete cds [NM_130139]
AT4G33930	26.195	up	glycine-rich protein	Arabidopsis thaliana glycine-rich protein (AT4G33930) mRNA, complete cds [NM_119553]
	26.1414	up
WRKY50	26.1124	up	putative WRKY transcription factor 50	Arabidopsis thaliana putative WRKY transcription factor 50 (WRKY50) mRNA, complete cds [NM_122518]
CYP704A1	26.0848	up	cytochrome P450, family 704, subfamily A, polypeptide 1	Arabidopsis thaliana cytochrome P450, family 704, subfamily A, polypeptide 1 (CYP704A1) mRNA, complete cds [NM_180096]
AT1G73610	26.077	up	GDSL esterase/lipase	Arabidopsis thaliana GDSL esterase/lipase (AT1G73610) mRNA, complete cds [NM_106019]
AT5G03350	26.0518	up	lectin-like protein	Arabidopsis thaliana lectin-like protein (AT5G03350) mRNA, complete cds [NM_120414]
AT3G19920	26.0492	up	hypothetical protein	Arabidopsis thaliana uncharacterized protein (AT3G19920) mRNA, complete cds [NM_112882]
AT1G24148	26.0412	up	hypothetical protein	Arabidopsis thaliana uncharacterized protein (AT1G24148) mRNA, complete cds [NM_001198149]
CRK40	26.0396	up	cysteine-rich receptor-like protein kinase 40	Arabidopsis thaliana cysteine-rich receptor-like protein kinase 40 (CRK40) mRNA, complete cds [NM_116695]
PTR5	26.0024	up	peptide transporter PTR5	Arabidopsis thaliana peptide transporter PTR5 (PTR5) mRNA, complete cds [NM_120196]
WRKY28	25.9729	up	WRKY DNA-binding protein 28	Arabidopsis thaliana WRKY DNA-binding protein 28 (WRKY28) mRNA, complete cds [NM_117927]
XTH29	25.9523	up	xyloglucan:xyloglucosyl transferase	Arabidopsis thaliana xyloglucan:xyloglucosyl transferase (XTH29) mRNA, complete cds [NM_118017]
ANK	25.6809	up	ankyrin repeat family protein	Arabidopsis thaliana ankyrin repeat family protein (ANK) mRNA, complete cds [NM_124842]
AT3G01830	25.6687	up	putative calcium-binding protein CML40	Arabidopsis thaliana putative calcium-binding protein CML40 (AT3G01830) mRNA, complete cds [NM_111049]
	25.6611	up
AT1G20740	25.4341	up	hypothetical protein	Arabidopsis thaliana uncharacterized protein (AT1G20740) mRNA, complete cds [NM_101926]
AT5G66890	25.3924	up	putative disease resistance protein	Arabidopsis thaliana putative disease resistance protein (AT5G66890) mRNA, complete cds [NM_126088]
ELI3-2	25.3566	up	cinnamyl alcohol dehydrogenase 8	Arabidopsis thaliana cinnamyl alcohol dehydrogenase 8 (ELI3-2) mRNA, complete cds [NM_119960]
AT2G36970	25.2623	up	UDP-glycosyltransferase-like protein	Arabidopsis thaliana UDP-glycosyltransferase-like protein (AT2G36970) mRNA, complete cds [NM_129253]
AT5G46000	25.2572	up	jacalin lectin family protein	Arabidopsis thaliana jacalin lectin family protein (AT5G46000) mRNA, complete cds [NM_123968]
AT2G29150	25.0864	up	tropine dehydrogenase	Arabidopsis thaliana tropine dehydrogenase (AT2G29150) mRNA, complete cds [NM_128472]
LOX3	25.0165	up	lipoxygenase 3	Arabidopsis thaliana lipoxygenase 3 (LOX3) mRNA, complete cds [NM_101603]
AT5G39030	24.9093	up	putative receptor-like protein kinase	Arabidopsis thaliana putative receptor-like protein kinase (AT5G39030) mRNA, complete cds [NM_123265]
AT4G20970	24.862	up	basic helix-loop-helix domain-containing protein	Arabidopsis thaliana basic helix-loop-helix domain-containing protein (AT4G20970) mRNA, complete cds [NM_118215]
AT1G50090	24.8494	up	branched-chain amino acid aminotransferase	Arabidopsis thaliana branched-chain amino acid aminotransferase (AT1G50090) mRNA, complete cds [NM_103896]
AT1G22900	24.817	up	disease resistance-responsive, dirigent domain-containing protein	Arabidopsis thaliana disease resistance-responsive, dirigent domain-containing protein (AT1G22900) mRNA, complete cds [NM_102137]
AT1G67860	24.8009	up	hypothetical protein	Arabidopsis thaliana uncharacterized protein (AT1G67860) mRNA, complete cds [NM_105455]
PP2-B13	24.7756	up	F-box protein PP2-B13	Arabidopsis thaliana F-box protein PP2-B13 (PP2-B13) mRNA, complete cds [NM_104503]
GLP6	24.6621	up	germin-like protein 6	Arabidopsis thaliana germin-like protein 6 (GLP6) mRNA, complete cds [NM_123272]
AT5G39670	24.5463	up	putative calcium-binding protein CML45	Arabidopsis thaliana putative calcium-binding protein CML45 (AT5G39670) mRNA, complete cds [NM_123329]
AT1G67860	24.4607	up	hypothetical protein	Arabidopsis thaliana uncharacterized protein (AT1G67860) mRNA, complete cds [NM_105455]
NHL25	24.3059	up	NDR1/HIN1-like 25	Arabidopsis thaliana NDR1/HIN1-like 25 (NHL25) mRNA, complete cds [NM_123055]
WRKY28	24.2991	up	WRKY DNA-binding protein 28	Arabidopsis thaliana WRKY DNA-binding protein 28 (WRKY28) mRNA, complete cds [NM_117927]
WRKY59	24.0966	up	putative WRKY transcription factor 59	Arabidopsis thaliana putative WRKY transcription factor 59 (WRKY59) mRNA, complete cds [NM_179688]
AT1G69730	24.0012	up	wall-associated receptor kinase-like 9	Arabidopsis thaliana wall-associated receptor kinase-like 9 (AT1G69730) mRNA, complete cds [NM_105641]
JRG21	23.9575	up	jasmonate-regulated protein	Arabidopsis thaliana jasmonate-regulated protein (JRG21) mRNA, complete cds [NM_115455]
CRK40	23.9133	up	cysteine-rich receptor-like protein kinase 40	Arabidopsis thaliana cysteine-rich receptor-like protein kinase 40 (CRK40) mRNA, complete cds [NM_116695]
	23.8394	up
CML37	23.8312	up	calcium-binding protein CML37	Arabidopsis thaliana calcium-binding protein CML37 (CML37) mRNA, complete cds [NM_123603]
AT1G77093	23.7209	up	defensin-like protein 281	Arabidopsis thaliana defensin-like protein 281 (AT1G77093) mRNA, complete cds [NM_001036213]
WRKY70	23.6866	up	putative WRKY transcription factor 70	Arabidopsis thaliana putative WRKY transcription factor 70 (WRKY70) mRNA, complete cds [NM_115498]
MYB101	23.6803	up	myb domain protein 101	Arabidopsis thaliana myb domain protein 101 (MYB101) mRNA, complete cds [NM_128805]
AT5G36925	23.556	up	hypothetical protein	Arabidopsis thaliana uncharacterized protein (AT5G36925) mRNA, complete cds [NM_180586]
AT1G63210	23.5258	up	transcription elongation factor SPT6	Arabidopsis thaliana transcription elongation factor SPT6 (AT1G63210) mRNA, complete cds [NM_105000]
STP14	23.3415	up	sugar transport protein 14	Arabidopsis thaliana sugar transport protein 14 (STP14) mRNA, complete cds [NM_106370]
AT5G53720	23.2945	up	RNA recognition motif-containing protein	Arabidopsis thaliana RNA recognition motif-containing protein (AT5G53720) mRNA, complete cds [NM_124751]
AT2G23830	23.224	up	vesicle-associated membrane protein-like protein	Arabidopsis thaliana vesicle-associated membrane protein-like protein (AT2G23830) mRNA, complete cds [NM_127946]
AGP5	23.2223	up	arabinogalactan protein 5	Arabidopsis thaliana arabinogalactan protein 5 (AGP5) mRNA, complete cds [NM_103221]
AT4G10500	23.1625	up	oxidoreductase, 2OG-Fe(II) oxygenase family protein	Arabidopsis thaliana oxidoreductase, 2OG-Fe(II) oxygenase family protein (AT4G10500) mRNA, complete cds [NM_117118]
	23.1597	up
PLA-I{beta]2	23.066	up	lipase class 3 family protein	Arabidopsis thaliana lipase class 3 family protein (PLA-I{beta]2) mRNA, complete cds [NM_117784]
	23.0549	up
GRP17	23.0056	up	glycine rich protein 17	Arabidopsis thaliana glycine rich protein 17 (GRP17) mRNA, complete cds [NM_120835]
PUM10	22.8555	up	protein pumilio 10	Arabidopsis thaliana protein pumilio 10 (PUM10) mRNA, complete cds [NM_103277]
AT4G14368	22.6959	up	regulator of chromosome condensation repeat-containing protein	Arabidopsis thaliana regulator of chromosome condensation repeat-containing protein (AT4G14368) mRNA, complete cds [NM_001160760]
CRK36	22.6504	up	cysteine-rich receptor-like protein kinase 36	Arabidopsis thaliana cysteine-rich receptor-like protein kinase 36 (CRK36) mRNA, complete cds [NM_116687]
AT1G21130	22.5144	up	O-methyltransferase-like protein	Arabidopsis thaliana O-methyltransferase-like protein (AT1G21130) mRNA, complete cds [NM_101967]
AT5G22530	22.4172	up	hypothetical protein	Arabidopsis thaliana uncharacterized protein (AT5G22530) mRNA, complete cds [NM_122158]
UGT76E11	22.2754	up	UDP-glucosyl transferase 76E11	Arabidopsis thaliana UDP-glucosyl transferase 76E11 (UGT76E11) mRNA, complete cds [NM_114534]
AT2G33720	22.2057	up	B3 domain-containing protein	Arabidopsis thaliana B3 domain-containing protein (AT2G33720) mRNA, complete cds [NM_128930]
	22.2052	up
GSTU4	22.014	up	glutathione S-transferase	Arabidopsis thaliana glutathione S-transferase (GSTU4) mRNA, complete cds [NM_128500]
AT4G09780	21.7069	up	TRAF-like family protein	Arabidopsis thaliana TRAF-like family protein (AT4G09780) mRNA, complete cds [NM_117046]
AT5G57510	21.5626	up	hypothetical protein	Arabidopsis thaliana uncharacterized protein (AT5G57510) mRNA, complete cds [NM_125132]
AT5G25250	21.5601	up	Flotillin-like protein 1	Arabidopsis thaliana Flotillin-like protein 1 (AT5G25250) mRNA, complete cds [NM_122434]
AT4G15040	21.5543	up	Subtilisin-like serine endopeptidase family protein	Arabidopsis thaliana Subtilisin-like serine endopeptidase family protein (AT4G15040) mRNA, complete cds [NM_117591]
	21.5303	up
	21.5077	up
SUC7	21.4559	up	putative sucrose transport protein SUC7	Arabidopsis thaliana putative sucrose transport protein SUC7 (SUC7) mRNA, complete cds [NM_001036165]
	21.45	up
	21.3342	up
CYP72A9	21.3341	up	cytochrome P450, family 72, subfamily A, polypeptide 9	Arabidopsis thaliana cytochrome P450, family 72, subfamily A, polypeptide 9 (CYP72A9) mRNA, complete cds [NM_112324]
AT4G30230	21.3287	up	hypothetical protein	Arabidopsis thaliana uncharacterized protein (AT4G30230) mRNA, complete cds [NM_119169]
AT2G42460	21.3014	up	TRAF-like family protein	Arabidopsis thaliana TRAF-like family protein (AT2G42460) mRNA, complete cds [NM_001202802]
PP2C5	21.1857	up	putative protein phosphatase 2C 30	Arabidopsis thaliana putative protein phosphatase 2C 30 (PP2C5) mRNA, complete cds [NM_129576]
LOX3	21.1787	up	lipoxygenase 3	Arabidopsis thaliana lipoxygenase 3 (LOX3) mRNA, complete cds [NM_101603]
CYP706A1	20.8621	up	cytochrome P450, family 706, subfamily A, polypeptide 1	Arabidopsis thaliana cytochrome P450, family 706, subfamily A, polypeptide 1 (CYP706A1) mRNA, complete cds [NM_118395]
NIMIN1	20.7696	up	protein NIM1-interacting 1	Arabidopsis thaliana protein NIM1-interacting 1 (NIMIN1) mRNA, complete cds [NM_100126]
NIT4	20.7361	up	bifunctional nitrilase/nitrile hydratase NIT4	Arabidopsis thaliana bifunctional nitrilase/nitrile hydratase NIT4 (NIT4) mRNA, complete cds [NM_122135]
AO4	20.6888	up	aldehyde oxidase 4	Arabidopsis thaliana aldehyde oxidase 4 (AO4) mRNA, complete cds [NM_100337]
AT1G72520	20.5246	up	lipoxygenase 4	Arabidopsis thaliana lipoxygenase 4 (AT1G72520) mRNA, complete cds [NM_105911]
RK2	20.4906	up	receptor kinase 2	Arabidopsis thaliana receptor kinase 2 (RK2) mRNA, complete cds [NM_105253]
AT5G61520	20.4736	up	sugar transport protein 3	Arabidopsis thaliana sugar transport protein 3 (AT5G61520) mRNA, complete cds [NM_001126001]
AT3G60270	20.2887	up	putative uclacyanin	Arabidopsis thaliana putative uclacyanin (AT3G60270) mRNA, complete cds [NM_115891]
	20.1261	up
AT4G12290	20.0992	up	copper amine oxidase family protein	Arabidopsis thaliana copper amine oxidase family protein (AT4G12290) mRNA, complete cds [NM_117299]
RLP47	20.0519	up	receptor like protein 47	Arabidopsis thaliana receptor like protein 47 (RLP47) mRNA, complete cds [NM_117455]
CYP96A5	20.0375	up	cytochrome P450, family 96, subfamily A, polypeptide 5	Arabidopsis thaliana cytochrome P450, family 96, subfamily A, polypeptide 5 (CYP96A5) mRNA, complete cds [NM_127760]
EMB2744	20.0068	up	pentatricopeptide repeat-containing protein	BP570450 RAFL14 Arabidopsis thaliana cDNA clone RAFL14-72-K09 3', mRNA sequence [BP570450]
AT2G04495	19.9943	up	hypothetical protein	Arabidopsis thaliana uncharacterized protein (AT2G04495) mRNA, complete cds [NM_147243]
NAC042	19.9913	up	NAC domain-containing protein 42	Arabidopsis thaliana NAC domain-containing protein 42 (NAC042) mRNA, complete cds [NM_129861]
AT4G19520	19.9863	up	TIR-NBS-LRR class disease resistance protein	Arabidopsis thaliana TIR-NBS-LRR class disease resistance protein (AT4G19520) mRNA, complete cds [NM_118072]
	19.9089	up
AT1G68380	19.832	up	Core-2/I-branching beta-1,6-N-acetylglucosaminyltransferase family protein	Arabidopsis thaliana Core-2/I-branching beta-1,6-N-acetylglucosaminyltransferase family protein (AT1G68380) mRNA, complete cds [NM_105509]
GLR2.8	19.8288	up	glutamate receptor 2.8	Arabidopsis thaliana glutamate receptor 2.8 (GLR2.8) mRNA, complete cds [NM_128468]
AT3G28580	19.7573	up	AAA-type ATPase family protein	Arabidopsis thaliana AAA-type ATPase family protein (AT3G28580) mRNA, complete cds [NM_113778]
CYP71B3	19.7347	up	cytochrome P450 71B3	Arabidopsis thaliana cytochrome P450 71B3 (CYP71B3) mRNA, complete cds [NM_113529]
AT1G53820	19.7041	up	RING-H2 finger protein ATL60	Arabidopsis thaliana RING-H2 finger protein ATL60 (AT1G53820) mRNA, complete cds [NM_104259]
AT1G73870	19.6751	up	zinc finger protein CONSTANS-LIKE 7	Arabidopsis thaliana zinc finger protein CONSTANS-LIKE 7 (AT1G73870) mRNA, complete cds [NM_106047]
AT1G54070	19.6139	up	Dormancy/auxin associated family protein	Arabidopsis thaliana Dormancy/auxin associated family protein (AT1G54070) mRNA, complete cds [NM_104284]
DIN2	19.5836	up	beta-glucosidase 30	Arabidopsis thaliana beta-glucosidase 30 (DIN2) mRNA, complete cds [NM_115877]
	19.566	up
WUS	19.5445	up	protein WUSCHEL	Arabidopsis thaliana protein WUSCHEL (WUS) mRNA, complete cds [NM_127349]
AT3G53065	19.538	up	D-galactoside/L-rhamnose binding SUEL lectin protein	Arabidopsis thaliana D-galactoside/L-rhamnose binding SUEL lectin protein (AT3G53065) mRNA, complete cds [NM_001125356]
AT5G59845	19.4763	up	gibberellin-regulated protein	Arabidopsis thaliana gibberellin-regulated protein (AT5G59845) mRNA, complete cds [NM_125377]
AT5G56960	19.4718	up	putative transcription factor bHLH041	Arabidopsis thaliana putative transcription factor bHLH041 (AT5G56960) mRNA, complete cds [NM_125078]
AT4G12100	19.4511	up	cullin-like protein 5	Arabidopsis thaliana cullin-like protein 5 (AT4G12100) mRNA, complete cds [NM_117280]
NAC004	19.3473	up	NAC domain-containing protein 4	Arabidopsis thaliana NAC domain-containing protein 4 (NAC004) mRNA, complete cds [NM_100104]
AT5G18090	19.3294	up	AP2/B3 domain-containing protein	Arabidopsis thaliana AP2/B3 domain-containing protein (AT5G18090) mRNA, complete cds [NM_121814]
IWS2	19.2574	up	Transcription elongation factor (TFIIS) family protein	Arabidopsis thaliana Transcription elongation factor (TFIIS) family protein (IWS2) mRNA, complete cds [NM_118018]
AT5G25250	19.2236	up	Flotillin-like protein 1	Arabidopsis thaliana Flotillin-like protein 1 (AT5G25250) mRNA, complete cds [NM_122434]
PCC1	19.1425	up	pathogen and circadian controlled 1	Arabidopsis thaliana pathogen and circadian controlled 1 (PCC1) mRNA, complete cds [NM_113121]
AT1G11362	19.1418	up	plant invertase/pectin methylesterase inhibitor domain-containing protein	Arabidopsis thaliana plant invertase/pectin methylesterase inhibitor domain-containing protein (AT1G11362) mRNA, complete cds [NM_001123797]
GRX480	19.1204	up	glutaredoxin-C9	Arabidopsis thaliana glutaredoxin-C9 (GRX480) mRNA, complete cds [NM_102616]
DIN2	19.0829	up	beta-glucosidase 30	Arabidopsis thaliana beta-glucosidase 30 (DIN2) mRNA, complete cds [NM_115877]
	19.0763	up
AT5G52710	19.0537	up	copper transport family protein	Arabidopsis thaliana copper transport family protein (AT5G52710) mRNA, complete cds [NM_124649]
AT1G66780	18.947	up	MATE efflux family protein	Arabidopsis thaliana MATE efflux family protein (AT1G66780) mRNA, complete cds [NM_105349]
AT1G14686	18.9463	up	putative clathrin assembly protein	Arabidopsis thaliana putative clathrin assembly protein (AT1G14686) mRNA, complete cds [NM_148465]
AT5G05340	18.9307	up	peroxidase 52	Arabidopsis thaliana peroxidase 52 (AT5G05340) mRNA, complete cds [NM_120616]
PP2-B13	18.8409	up	F-box protein PP2-B13	Arabidopsis thaliana F-box protein PP2-B13 (PP2-B13) mRNA, complete cds [NM_104503]
AT1G09932	18.7875	up	Phosphoglycerate mutase family protein	Arabidopsis thaliana Phosphoglycerate mutase family protein (AT1G09932) mRNA, complete cds [NM_001084031]
AT2G27270	18.7484	up	hypothetical protein	Arabidopsis thaliana uncharacterized protein (AT2G27270) mRNA, complete cds [NM_128285]
AT5G41290	18.6722	up	cysteine-rich repeat secretory protein 58	Arabidopsis thaliana cysteine-rich repeat secretory protein 58 (AT5G41290) mRNA, complete cds [NM_123494]
AT3G28899	18.6438	up	hypothetical protein	Arabidopsis thaliana uncharacterized protein (AT3G28899) mRNA, complete cds [NM_001125261]
AT5G58400	18.5433	up	peroxidase 68	Arabidopsis thaliana peroxidase 68 (AT5G58400) mRNA, complete cds [NM_125226]
MRP7	18.4912	up	ABC transporter C family member 7	Arabidopsis thaliana ABC transporter C family member 7 (MRP7) mRNA, complete cds [NM_112149]
PCC1	18.4224	up	pathogen and circadian controlled 1	Arabidopsis thaliana pathogen and circadian controlled 1 (PCC1) mRNA, complete cds [NM_113121]
GLR2.7	18.4165	up	glutamate receptor 2.7	Arabidopsis thaliana glutamate receptor 2.7 (GLR2.7) mRNA, complete cds [NM_128469]
AT2G41445	18.3738	up	hypothetical protein	Arabidopsis thaliana uncharacterized protein (AT2G41445) mRNA, complete cds [NM_001125025]
MYB102	18.3343	up	MYB-like 102	Arabidopsis thaliana MYB-like 102 (MYB102) mRNA, complete cds [NM_118264]
BIP3	18.2913	up	Hsp70 protein BiP chaperone BIP-L	Arabidopsis thaliana Hsp70 protein BiP chaperone BIP-L (BIP3) mRNA, complete cds [NM_100779]
AT1G20310	18.2713	up	hypothetical protein	Arabidopsis thaliana uncharacterized protein (AT1G20310) mRNA, complete cds [NM_101882]
AT4G25330	18.2451	up	hypothetical protein	Arabidopsis thaliana uncharacterized protein (AT4G25330) mRNA, complete cds [NM_118665]
CYP706A1	18.1823	up	cytochrome P450, family 706, subfamily A, polypeptide 1	Arabidopsis thaliana cytochrome P450, family 706, subfamily A, polypeptide 1 (CYP706A1) mRNA, complete cds [NM_118395]
PP2-B14	18.1467	up	F-box protein PP2-B14	Arabidopsis thaliana F-box protein PP2-B14 (PP2-B14) mRNA, complete cds [NM_104504]
UGT73C7	18.0928	up	UDP-glucosyl transferase 73C7	Arabidopsis thaliana UDP-glucosyl transferase 73C7 (UGT73C7) mRNA, complete cds [NM_115176]
AT5G35660	18.0627	up	glycine-rich protein	Arabidopsis thaliana glycine-rich protein (AT5G35660) mRNA, complete cds [NM_001161277]
AT5G05720	18.0504	up	RNA recognition motif-containing protein	Arabidopsis thaliana RNA recognition motif-containing protein (AT5G05720) mRNA, complete cds [NM_120654]
AT1G80580	18.0417	up	ethylene-responsive transcription factor ERF084	Arabidopsis thaliana ethylene-responsive transcription factor ERF084 (AT1G80580) mRNA, complete cds [NM_106706]
	18.0372	up
AT5G11940	17.9593	up	Subtilase family protein	Arabidopsis thaliana Subtilase family protein (AT5G11940) mRNA, complete cds [NM_121232]
RING1	17.8803	up	E3 ubiquitin-protein ligase RING1	Arabidopsis thaliana E3 ubiquitin-protein ligase RING1 (RING1) mRNA, complete cds [NM_121076]
AT1G64160	17.8762	up	Disease resistance-responsive (dirigent-like protein) family protein	Arabidopsis thaliana Disease resistance-responsive (dirigent-like protein) family protein (AT1G64160) mRNA, complete cds [NM_105089]
AT3G18250	17.8716	up	Putative membrane lipoprotein	Arabidopsis thaliana Putative membrane lipoprotein (AT3G18250) mRNA, complete cds [NM_112709]
AT1G43910	17.7994	up	P-loop containing nucleoside triphosphate hydrolase-like protein	Arabidopsis thaliana P-loop containing nucleoside triphosphate hydrolase-like protein (AT1G43910) mRNA, complete cds [NM_103518]
PLA2A	17.672	up	phospholipase A 2A	Arabidopsis thaliana phospholipase A 2A (PLA2A) mRNA, complete cds [NM_128213]
AT3G47090	17.5676	up	leucine-rich repeat protein kinase-like protein	Arabidopsis thaliana leucine-rich repeat protein kinase-like protein (AT3G47090) mRNA, complete cds [NM_114576]
AT5G07060	17.5664	up	zinc finger CCCH domain-containing protein 53	Arabidopsis thaliana zinc finger CCCH domain-containing protein 53 (AT5G07060) mRNA, complete cds [NM_120788]
AT1G29290	17.4174	up	hypothetical protein	Arabidopsis thaliana uncharacterized protein (AT1G29290) mRNA, complete cds [NM_102669]
ERD2	17.3299	up	heat shock protein-70 cognate protein	Arabidopsis thaliana heat shock protein-70 cognate protein (ERD2) mRNA, complete cds [NM_104519]
AT3G55677	17.3152	up	self-incompatibility S1 family protein	Arabidopsis thaliana self-incompatibility S1 family protein (AT3G55677) mRNA, complete cds [NM_001035789]
HEC3	17.2589	up	transcription factor HEC3	Arabidopsis thaliana transcription factor HEC3 (HEC3) mRNA, complete cds [NM_121012]
LCR18	17.2356	up	putative defensin-like protein 184	Arabidopsis thaliana putative defensin-like protein 184 (LCR18) mRNA, complete cds [NM_001035562]
PCC1	17.2192	up	pathogen and circadian controlled 1	Arabidopsis thaliana pathogen and circadian controlled 1 (PCC1) mRNA, complete cds [NM_113121]
TI1	17.1351	up	defensin-like protein 195	Arabidopsis thaliana defensin-like protein 195 (TI1) mRNA, complete cds [NM_129912]
AT5G09370	17.025	up	bifunctional inhibitor/lipid-transfer protein/seed storage 2S albumin-like protein	Arabidopsis thaliana bifunctional inhibitor/lipid-transfer protein/seed storage 2S albumin-like protein (AT5G09370) mRNA, complete cds [NM_120973]
AT4G28460	17.0005	up	hypothetical protein	Arabidopsis thaliana uncharacterized protein (AT4G28460) mRNA, complete cds [NM_118988]
AT1G09932	16.9941	up	Phosphoglycerate mutase family protein	Arabidopsis thaliana Phosphoglycerate mutase family protein (AT1G09932) mRNA, complete cds [NM_001084031]
AT5G54710	16.9573	up	ankyrin repeat-containing protein	Arabidopsis thaliana ankyrin repeat-containing protein (AT5G54710) mRNA, complete cds [NM_124852]
LTP4	16.9021	up	non-specific lipid-transfer protein 4	Arabidopsis thaliana non-specific lipid-transfer protein 4 (LTP4) mRNA, complete cds [NM_125322]
GGT2	16.8484	up	gamma-glutamyl transpeptidase 2	Arabidopsis thaliana gamma-glutamyl transpeptidase 2 (GGT2) mRNA, complete cds [NM_120125]
AT3G59580	16.825	up	RWP-RK domain-containing protein	Arabidopsis thaliana RWP-RK domain-containing protein (AT3G59580) mRNA, complete cds [NM_115820]
PRXCA	16.7175	up	peroxidase 33	Arabidopsis thaliana peroxidase 33 (PRXCA) mRNA, complete cds [NM_114770]
AT2G36325	16.7118	up	GDSL esterase/lipase	Arabidopsis thaliana GDSL esterase/lipase (AT2G36325) mRNA, complete cds [NM_001084543]
RPP4	16.7086	up	TIR-NBS-LRR class disease resistance protein	Arabidopsis thaliana TIR-NBS-LRR class disease resistance protein (RPP4) mRNA, complete cds [NM_117790]
ELI3-1	16.6974	up	cinnamyl alcohol dehydrogenase 7	Arabidopsis thaliana cinnamyl alcohol dehydrogenase 7 (ELI3-1) mRNA, complete cds [NM_119959]
SIB1	16.6267	up	sigma factor binding protein 1	Arabidopsis thaliana sigma factor binding protein 1 (SIB1) mRNA, complete cds [NM_115530]
GSTF6	16.626	up	glutathione S-transferase 1	Arabidopsis thaliana glutathione S-transferase 1 (GSTF6) mRNA, complete cds [NM_001197964]
AT3G60420	16.5121	up	Phosphoglycerate mutase family protein	Arabidopsis thaliana Phosphoglycerate mutase family protein (AT3G60420) mRNA, complete cds [NM_001125393]
	16.5109	up
AT1G51920	16.493	up	hypothetical protein	Arabidopsis thaliana uncharacterized protein (AT1G51920) mRNA, complete cds [NM_104073]
AT2G22320	16.4917	up	hypothetical protein	Arabidopsis thaliana uncharacterized protein (AT2G22320) mRNA, complete cds [NM_127797]
AT2G38905	16.4407	up	Low temperature and salt responsive protein	Arabidopsis thaliana Low temperature and salt responsive protein (AT2G38905) mRNA, complete cds [NM_129448]
AT2G04050	16.3295	up	MATE efflux family protein	Arabidopsis thaliana MATE efflux family protein (AT2G04050) mRNA, complete cds [NM_126444]
AT4G05380	16.2155	up	AAA-type ATPase family protein	Arabidopsis thaliana AAA-type ATPase family protein (AT4G05380) mRNA, complete cds [NM_116777]
AT2G15042	16.1922	up	Leucine-rich repeat (LRR) family protein	Arabidopsis thaliana Leucine-rich repeat (LRR) family protein (AT2G15042) mRNA, complete cds [NM_001161047]
AT2G04515	16.1703	up	hypothetical protein	Arabidopsis thaliana uncharacterized protein (AT2G04515) mRNA, complete cds [NM_147244]
GSTF12	16.0801	up	glutathione S-transferase phi 12	Arabidopsis thaliana glutathione S-transferase phi 12 (GSTF12) mRNA, complete cds [NM_121728]
PUM9	16.0677	up	protein pumilio 9	Arabidopsis thaliana protein pumilio 9 (PUM9) mRNA, complete cds [NM_103275]
TCH3	15.9435	up	calmodulin-like protein 12	Arabidopsis thaliana calmodulin-like protein 12 (TCH3) mRNA, complete cds [NM_001202794]
	15.888	up
CRK18	15.8154	up	cysteine-rich receptor-like protein kinase 18	Arabidopsis thaliana cysteine-rich receptor-like protein kinase 18 (CRK18) mRNA, complete cds [NM_001203880]
RLP36	15.805	up	receptor like protein 36	Arabidopsis thaliana receptor like protein 36 (RLP36) mRNA, complete cds [NM_113201]
AT5G41740	15.7631	up	TIR-NBS-LRR class disease resistance protein	Arabidopsis thaliana TIR-NBS-LRR class disease resistance protein (AT5G41740) mRNA, complete cds [NM_123539]
WRKY67	15.7126	up	putative WRKY transcription factor 67	Arabidopsis thaliana putative WRKY transcription factor 67 (WRKY67) mRNA, complete cds [NM_105326]
AT1G35710	15.6955	up	putative leucine-rich repeat receptor-like protein	Arabidopsis thaliana putative leucine-rich repeat receptor-like protein (AT1G35710) mRNA, complete cds [NM_103273]
AT2G20142	15.6906	up	Toll-Interleukin-Resistance domain-containing protein	Arabidopsis thaliana At2g20141 mRNA, complete cds [AF361584]
AT2G10440	15.6469	up	hypothetical protein	Arabidopsis thaliana uncharacterized protein (AT2G10440) mRNA, complete cds [NM_126801]
AT1G04645	15.5796	up	self-incompatibility protein S1-like protein	Arabidopsis thaliana self-incompatibility protein S1-like protein (AT1G04645) mRNA, complete cds [NM_100344]
UGT71B6	15.5478	up	UDP-glucosyl transferase 71B6	Arabidopsis thaliana UDP-glucosyl transferase 71B6 (UGT71B6) mRNA, complete cds [NM_113073]
AT3G54150	15.5464	up	S-adenosyl-L-methionine-dependent methyltransferase-like protein	Arabidopsis thaliana S-adenosyl-L-methionine-dependent methyltransferase-like protein (AT3G54150) mRNA, complete cds [NM_115275]
AT1G33030	15.5457	up	O-methyltransferase-like protein	Arabidopsis thaliana O-methyltransferase-like protein (AT1G33030) mRNA, complete cds [NM_103036]
PLA2A	15.5007	up	phospholipase A 2A	Arabidopsis thaliana phospholipase A 2A (PLA2A) mRNA, complete cds [NM_128213]
	15.4943	up
BCB	15.395	up	blue copper protein	Arabidopsis thaliana blue copper protein (BCB) mRNA, complete cds [NM_122030]
SULTR1;3	15.3428	up	sulfate transporter 1.3	Arabidopsis thaliana sulfate transporter 1.3 (SULTR1;3) mRNA, complete cds [NM_102065]
CYP72A8	15.2955	up	cytochrome P450, family 72, subfamily A, polypeptide 8	Arabidopsis thaliana cytochrome P450, family 72, subfamily A, polypeptide 8 (CYP72A8) mRNA, complete cds [NM_112323]
	15.2709	up
RLP33	15.2191	up	receptor like protein 33	Arabidopsis thaliana receptor like protein 33 (RLP33) mRNA, complete cds [NM_111439]
AT1G67865	15.1849	up	hypothetical protein	Arabidopsis thaliana uncharacterized protein (AT1G67865) mRNA, complete cds [NM_105456]
ARI14	15.1604	up	putative E3 ubiquitin-protein ligase ARI14	Arabidopsis thaliana putative E3 ubiquitin-protein ligase ARI14 (ARI14) mRNA, complete cds [NM_125768]
AT1G50830	15.1336	up	Aminotransferase-like, plant mobile domain family protein	Arabidopsis thaliana Aminotransferase-like, plant mobile domain family protein (AT1G50830) mRNA, complete cds [NM_103964]
GRP17	15.1212	up	glycine rich protein 17	Arabidopsis thaliana glycine rich protein 17 (GRP17) mRNA, complete cds [NM_120835]
WRKY30	15.1029	up	WRKY DNA-binding protein 30	Arabidopsis thaliana WRKY DNA-binding protein 30 (WRKY30) mRNA, complete cds [NM_122316]
TCH3	14.9432	up	calmodulin-like protein 12	Arabidopsis thaliana calmodulin-like protein 12 (TCH3) mRNA, complete cds [NM_001202794]
GRX480	14.907	up	glutaredoxin-C9	Arabidopsis thaliana glutaredoxin-C9 (GRX480) mRNA, complete cds [NM_102616]
AT5G63230	14.9003	up	carbohydrate-binding X8 domain-containing protein	Arabidopsis thaliana carbohydrate-binding X8 domain-containing protein (AT5G63230) mRNA, complete cds [NM_125718]
AT1G58320	14.892	up	PLAC8 family protein	Arabidopsis thaliana PLAC8 family protein (AT1G58320) mRNA, complete cds [NM_104612]
RLP7	14.8633	up	receptor like protein 7	Arabidopsis thaliana receptor like protein 7 (RLP7) mRNA, complete cds [NM_103687]
AT5G39160	14.8461	up	germin-like protein subfamily 1 member 18	Arabidopsis thaliana germin-like protein subfamily 1 member 18 (AT5G39160) mRNA, complete cds [NM_001203509]
AT2G38870	14.8085	up	serine protease inhibitor, potato inhibitor I-type protein	Arabidopsis thaliana serine protease inhibitor, potato inhibitor I-type protein (AT2G38870) mRNA, complete cds [NM_129444]
AT5G24250	14.6621	up	hypothetical protein	Arabidopsis thaliana uncharacterized protein (AT5G24250) mRNA, complete cds [NM_122331]
BCB	14.6436	up	blue copper protein	Arabidopsis thaliana blue copper protein (BCB) mRNA, complete cds [NM_122030]
BCB	14.4776	up	blue copper protein	Arabidopsis thaliana blue copper protein (BCB) mRNA, complete cds [NM_122030]
GLIP2	14.3754	up	GDSL-motif lipase 2	Arabidopsis thaliana GDSL-motif lipase 2 (GLIP2) mRNA, complete cds [NM_104272]
AT5G40000	14.3708	up	AAA-type ATPase family protein	Arabidopsis thaliana AAA-type ATPase family protein (AT5G40000) mRNA, complete cds [NM_123363]
WRKY40	14.3701	up	putative WRKY transcription factor 40	Arabidopsis thaliana putative WRKY transcription factor 40 (WRKY40) mRNA, complete cds [NM_106732]
AT5G45690	14.3519	up	hypothetical protein	Arabidopsis thaliana uncharacterized protein (AT5G45690) mRNA, complete cds [NM_123936]
	14.3343	up
CHX20	14.2966	up	cation/H(+) antiporter 20	Arabidopsis thaliana cation/H(+) antiporter 20 (CHX20) mRNA, complete cds [NM_115232]
AT4G23030	14.2807	up	mate efflux domain-containing protein	Arabidopsis thaliana mate efflux domain-containing protein (AT4G23030) mRNA, complete cds [NM_118432]
AT5G24600	14.2765	up	hypothetical protein	Arabidopsis thaliana uncharacterized protein (AT5G24600) mRNA, complete cds [NM_001203455]
sks14	14.2525	up	SKU5 similar 14	Arabidopsis thaliana SKU5 similar 14 (sks14) mRNA, complete cds [NM_104432]
CHI	14.2296	up	chitinase class 4-like protein	Arabidopsis thaliana chitinase class 4-like protein (CHI) mRNA, complete cds [NM_129919]
AT5G64590	14.04	up	hypothetical protein	Arabidopsis thaliana uncharacterized protein (AT5G64590) mRNA, complete cds [NM_125855]
AT3G24510	14.0289	up	defensin-like protein 259	Arabidopsis thaliana defensin-like protein 259 (AT3G24510) mRNA, complete cds [NM_113361]
AT1G21400	13.9271	up	2-oxoisovalerate dehydrogenase E1 component, alpha subunit	Arabidopsis thaliana 2-oxoisovalerate dehydrogenase E1 component, alpha subunit (AT1G21400) mRNA, complete cds [NM_101992]
AT5G36920	13.9199	up	hypothetical protein	Arabidopsis thaliana uncharacterized protein (AT5G36920) mRNA, complete cds [NM_123050]
AT5G41750	13.9018	up	TIR-NBS-LRR class disease resistance protein	Arabidopsis thaliana TIR-NBS-LRR class disease resistance protein (AT5G41750) mRNA, complete cds [NM_123540]
RLP23	13.8828	up	receptor like protein 23	Arabidopsis thaliana receptor like protein 23 (RLP23) mRNA, complete cds [NM_128827]
AT4G35120	13.8511	up	putative F-box/kelch-repeat protein	Arabidopsis thaliana putative F-box/kelch-repeat protein (AT4G35120) mRNA, complete cds [NM_119678]
AT3G19615	13.8458	up	hypothetical protein	Arabidopsis thaliana uncharacterized protein (AT3G19615) mRNA, complete cds [NM_001084720]
WRKY40	13.7896	up	putative WRKY transcription factor 40	Arabidopsis thaliana putative WRKY transcription factor 40 (WRKY40) mRNA, complete cds [NM_106732]
AT5G24640	13.7575	up	hypothetical protein	Arabidopsis thaliana uncharacterized protein (AT5G24640) mRNA, complete cds [NM_122372]
AT1G49570	13.7557	up	peroxidase 10	Arabidopsis thaliana peroxidase 10 (AT1G49570) mRNA, complete cds [NM_103845]
PP2-B13	13.67	up	F-box protein PP2-B13	Arabidopsis thaliana F-box protein PP2-B13 (PP2-B13) mRNA, complete cds [NM_104503]
AT1G14540	13.6696	up	peroxidase 4	Arabidopsis thaliana peroxidase 4 (AT1G14540) mRNA, complete cds [NM_101321]
BIP3	13.6561	up	Hsp70 protein BiP chaperone BIP-L	Arabidopsis thaliana Hsp70 protein BiP chaperone BIP-L (BIP3) mRNA, complete cds [NM_100779]
PGIP2	13.5971	up	Polygalacturonase inhibitor 2	Arabidopsis thaliana Polygalacturonase inhibitor 2 (PGIP2) mRNA, complete cds [NM_120770]
	13.5783	up
NAC061	13.5442	up	putative NAC domain-containing protein 61	Arabidopsis thaliana putative NAC domain-containing protein 61 (NAC061) mRNA, complete cds [NM_001125299]
	13.5049	up
CYP706A3	13.5035	up	cytochrome P450, family 706, subfamily A, polypeptide 3	Arabidopsis thaliana cytochrome P450, family 706, subfamily A, polypeptide 3 (CYP706A3) mRNA, complete cds [NM_123829]
THA1	13.4971	up	threonine aldolase	Arabidopsis thaliana threonine aldolase (THA1) mRNA, complete cds [NM_100736]
AT2G20142	13.4824	up	Toll-Interleukin-Resistance domain-containing protein	Arabidopsis thaliana At2g20141 mRNA, complete cds [AF361584]
AT1G23840	13.4651	up	hypothetical protein	Arabidopsis thaliana uncharacterized protein (AT1G23840) mRNA, complete cds [NM_102232]
BCB	13.4405	up	blue copper protein	Arabidopsis thaliana blue copper protein (BCB) mRNA, complete cds [NM_122030]
BCB	13.4115	up	blue copper protein	Arabidopsis thaliana blue copper protein (BCB) mRNA, complete cds [NM_122030]
AT3G19615	13.405	up	hypothetical protein	Arabidopsis thaliana uncharacterized protein (AT3G19615) mRNA, complete cds [NM_001084720]
TH8	13.3736	up	thioredoxin H8	Arabidopsis thaliana thioredoxin H8 (TH8) mRNA, complete cds [NM_105656]
	13.365	up
AT4G14358	13.3282	up	hypothetical protein	Arabidopsis thaliana uncharacterized protein (AT4G14358) mRNA, complete cds [NM_001125510]
AT2G18690	13.3164	up	hypothetical protein	Arabidopsis thaliana uncharacterized protein (AT2G18690) mRNA, complete cds [NM_127425]
AT5G46940	13.3044	up	plant invertase/pectin methylesterase inhibitor domain-containing protein	Arabidopsis thaliana plant invertase/pectin methylesterase inhibitor domain-containing protein (AT5G46940) mRNA, complete cds [NM_124065]
	13.284	up
AT1G61440	13.2805	up	putative S-locus protein kinase	Arabidopsis thaliana putative S-locus protein kinase (AT1G61440) mRNA, complete cds [NM_104825]
	13.2352	up
MYB108	13.2017	up	myb domain protein 108	Arabidopsis thaliana myb domain protein 108 (MYB108) mRNA, complete cds [NM_111525]
UGT75B1	13.1954	up	indole-3-acetate beta-glucosyltransferase 1	Arabidopsis thaliana indole-3-acetate beta-glucosyltransferase 1 (UGT75B1) mRNA, complete cds [NM_100435]
	13.1344	up
AT4G18920	13.1267	up	hypothetical protein	Arabidopsis thaliana uncharacterized protein (AT4G18920) mRNA, complete cds [NM_118009]
AT5G45690	13.12	up	hypothetical protein	Arabidopsis thaliana uncharacterized protein (AT5G45690) mRNA, complete cds [NM_123936]
GEA6	13.1162	up	Em-like protein GEA6	Arabidopsis thaliana Em-like protein GEA6 (GEA6) mRNA, complete cds [NM_129575]
AT5G54820	13.1082	up	putative F-box/LRR-repeat protein	Arabidopsis thaliana putative F-box/LRR-repeat protein (AT5G54820) mRNA, complete cds [NM_124863]
WRKY30	13.0931	up	WRKY DNA-binding protein 30	Arabidopsis thaliana WRKY DNA-binding protein 30 (WRKY30) mRNA, complete cds [NM_122316]
AT5G16980	13.0798	up	2-alkenal reductase	Arabidopsis thaliana 2-alkenal reductase (AT5G16980) mRNA, complete cds [NM_121704]
PUM20	13.0326	up	protein pumilio 20	Arabidopsis thaliana protein pumilio 20 (PUM20) mRNA, complete cds [NM_102011]
	12.9906	up
CCOAMT	12.9707	up	caffeoyl-CoA 3-O-methyltransferase	Arabidopsis thaliana caffeoyl-CoA 3-O-methyltransferase (CCOAMT) mRNA, complete cds [NM_202375]
AT5G56075	12.9048	up	hypothetical protein	Arabidopsis thaliana uncharacterized protein (AT5G56075) mRNA, complete cds [NM_148137]
AT5G44973	12.8963	up	defensin-like protein 285	Arabidopsis thaliana defensin-like protein 285 (AT5G44973) mRNA, complete cds [NM_001036935]
AT2G31335	12.8862	up	hypothetical protein	Arabidopsis thaliana uncharacterized protein (AT2G31335) mRNA, complete cds [NM_001084518]
AT3G17152	12.8753	up	enzyme inhibitor/ pectinesterase	Arabidopsis thaliana enzyme inhibitor/ pectinesterase (AT3G17152) mRNA, complete cds [NM_001084697]
AT2G29430	12.8292	up	hypothetical protein	Arabidopsis thaliana uncharacterized protein (AT2G29430) mRNA, complete cds [NM_128497]
CYP706A2	12.8066	up	cytochrome P450, family 706, subfamily A, polypeptide 2	Arabidopsis thaliana cytochrome P450, family 706, subfamily A, polypeptide 2 (CYP706A2) mRNA, complete cds [NM_118397]
RD20	12.8029	up	caleosin-related protein	Arabidopsis thaliana caleosin-related protein (RD20) mRNA, complete cds [NM_128898]
AT3G02840	12.7539	up	armadillo/beta-catenin-like repeat-containing protein	Arabidopsis thaliana armadillo/beta-catenin-like repeat-containing protein (AT3G02840) mRNA, complete cds [NM_111152]
CYP71B10	12.7388	up	cytochrome P450 71B10	Arabidopsis thaliana cytochrome P450 71B10 (CYP71B10) mRNA, complete cds [NM_125108]
AT5G39160	12.7221	up	germin-like protein subfamily 1 member 18	Arabidopsis thaliana germin-like protein subfamily 1 member 18 (AT5G39160) mRNA, complete cds [NM_001203509]
AT1G09380	12.7083	up	nodulin MtN21 /EamA-like transporter protein	Arabidopsis thaliana nodulin MtN21 /EamA-like transporter protein (AT1G09380) mRNA, complete cds [NM_100808]
AT1G72540	12.6639	up	protein kinase-like protein	Arabidopsis thaliana protein kinase-like protein (AT1G72540) mRNA, complete cds [NM_105913]
AT4G12735	12.6277	up	hypothetical protein	Arabidopsis thaliana uncharacterized protein (AT4G12735) mRNA, complete cds [NM_202810]
	12.6135	up
	12.6106	up
AT5G39130	12.6018	up	germin-like protein subfamily 1 member 16	Arabidopsis thaliana germin-like protein subfamily 1 member 16 (AT5G39130) mRNA, complete cds [NM_123275]
AT1G74010	12.5751	up	strictosidine synthase	Arabidopsis thaliana strictosidine synthase (AT1G74010) mRNA, complete cds [NM_106060]
AT4G11655	12.5604	up	hypothetical protein	Arabidopsis thaliana uncharacterized protein (AT4G11655) mRNA, complete cds [NM_202806]
	12.5581	up
AT2G18690	12.5479	up	hypothetical protein	Arabidopsis thaliana uncharacterized protein (AT2G18690) mRNA, complete cds [NM_127425]
	12.4991	up
	12.4972	up
AT2G30730	12.4936	up	protein kinase-like protein	Arabidopsis thaliana protein kinase-like protein (AT2G30730) mRNA, complete cds [NM_128626]
EXO70H4	12.4804	up	exocyst complex component 7	Arabidopsis thaliana exocyst complex component 7 (EXO70H4) mRNA, complete cds [NM_111786]
CRK10	12.4724	up	cysteine-rich receptor-like protein kinase 10	Arabidopsis thaliana cysteine-rich receptor-like protein kinase 10 (CRK10) mRNA, complete cds [NM_118447]
AT5G22680	12.469	up	hypothetical protein	Arabidopsis thaliana uncharacterized protein (AT5G22680) mRNA, complete cds [NM_122174]
AT1G07160	12.4532	up	putative protein phosphatase 2C 2	Arabidopsis thaliana putative protein phosphatase 2C 2 (AT1G07160) mRNA, complete cds [NM_100590]
AT3G26235	12.4449	up	hypothetical protein	Arabidopsis thaliana uncharacterized protein (AT3G26235) mRNA, complete cds [NM_148753]
AT1G21120	12.4377	up	O-methyltransferase family protein	Arabidopsis thaliana O-methyltransferase family protein (AT1G21120) mRNA, complete cds [NM_101966]
AT2G17723	12.393	up	putative defensin-like protein 256	Arabidopsis thaliana putative defensin-like protein 256 (AT2G17723) mRNA, complete cds [NM_001036288]
AT5G63740	12.3624	up	zinc finger-related protein	Arabidopsis thaliana zinc finger-related protein (AT5G63740) mRNA, complete cds [NM_125769]
AT3G21080	12.358	up	ABC transporter-like protein	Arabidopsis thaliana ABC transporter-like protein (AT3G21080) mRNA, complete cds [NM_113002]
AT5G40180	12.3365	up	hypothetical protein	Arabidopsis thaliana uncharacterized protein (AT5G40180) mRNA, complete cds [NM_123382]
AT4G17660	12.2858	up	protein kinase family protein	Arabidopsis thaliana protein kinase family protein (AT4G17660) mRNA, complete cds [NM_117874]
	12.2695	up
THA1	12.2609	up	threonine aldolase	Arabidopsis thaliana threonine aldolase (THA1) mRNA, complete cds [NM_100736]
AT5G39580	12.2387	up	peroxidase 62	Arabidopsis thaliana peroxidase 62 (AT5G39580) mRNA, complete cds [NM_123320]
AT3G01324	12.2269	up	ECA1-like gametogenesis related family protein	Arabidopsis thaliana ECA1-like gametogenesis related family protein (AT3G01324) mRNA, complete cds [NM_001084617]
	12.1994	up
ARFD1A	12.1859	up	Arf/Sar family protein	Arabidopsis thaliana Arf/Sar family protein (ARFD1A) mRNA, complete cds [NM_100125]
AT1G57570	12.1802	up	mannose-binding lectin-like protein	Arabidopsis thaliana mannose-binding lectin-like protein (AT1G57570) mRNA, complete cds [NM_104554]
PAD3	12.1724	up	cytochrome P450 71B15	Arabidopsis thaliana cytochrome P450 71B15 (PAD3) mRNA, complete cds [NM_113595]
CRK8	12.1615	up	cysteine-rich receptor-like protein kinase 8	Arabidopsis thaliana cysteine-rich receptor-like protein kinase 8 (CRK8) mRNA, complete cds [NM_118445]
UGT73D1	12.0932	up	UDP-glucosyl transferase 73D1	Arabidopsis thaliana UDP-glucosyl transferase 73D1 (UGT73D1) mRNA, complete cds [NM_115175]
AT1G56150	12.0506	up	SAUR-like auxin-responsive protein	Arabidopsis thaliana SAUR-like auxin-responsive protein (AT1G56150) mRNA, complete cds [NM_104494]
AT1G20790	12.0429	up	F-box protein	Arabidopsis thaliana F-box protein (AT1G20790) mRNA, complete cds [NM_101931]
ERF10	12.0281	up	ethylene-responsive transcription factor 10	Arabidopsis thaliana ethylene-responsive transcription factor 10 (ERF10) mRNA, complete cds [NM_100259]
PRS	11.9766	up	WUSCHEL-related homeobox 3	Arabidopsis thaliana WUSCHEL-related homeobox 3 (PRS) mRNA, complete cds [NM_128422]
AT4G12735	11.9545	up	hypothetical protein	Arabidopsis thaliana uncharacterized protein (AT4G12735) mRNA, complete cds [NM_202810]
AT4G19520	11.941	up	TIR-NBS-LRR class disease resistance protein	Arabidopsis thaliana TIR-NBS-LRR class disease resistance protein (AT4G19520) mRNA, complete cds [NM_118072]
AT1G13550	11.8441	up	hypothetical protein	Arabidopsis thaliana uncharacterized protein (AT1G13550) mRNA, complete cds [NM_101225]
AT5G46010	11.8116	up	homeobox-leucine zipper transcription factor family protein	Arabidopsis thaliana homeobox-leucine zipper transcription factor family protein (AT5G46010) mRNA, complete cds [NM_123969]
WRKY55	11.7538	up	WRKY transcription factor 55	Arabidopsis thaliana WRKY transcription factor 55 (WRKY55) mRNA, complete cds [NM_001084564]
AT1G29140	11.7322	up	pollen Ole e 1 allergen and extensin family protein	Arabidopsis thaliana pollen Ole e 1 allergen and extensin family protein (AT1G29140) mRNA, complete cds [NM_102655]
DOGT1	11.7061	up	cytokinin-O-glucosyltransferase 3	Arabidopsis thaliana cytokinin-O-glucosyltransferase 3 (DOGT1) mRNA, complete cds [NM_129235]
UGT75B1	11.7009	up	indole-3-acetate beta-glucosyltransferase 1	Arabidopsis thaliana indole-3-acetate beta-glucosyltransferase 1 (UGT75B1) mRNA, complete cds [NM_100435]
AT1G13490	11.6969	up	hypothetical protein	Arabidopsis thaliana uncharacterized protein (AT1G13490) mRNA, complete cds [NM_101219]
RLP19	11.6873	up	receptor like protein 19	Arabidopsis thaliana receptor like protein 19 (RLP19) mRNA, complete cds [NM_127070]
MYB15	11.6798	up	myb domain protein 15	Arabidopsis thaliana myb domain protein 15 (MYB15) mRNA, complete cds [NM_001035670]
AT4G37710	11.6491	up	VQ motif-containing protein	Arabidopsis thaliana VQ motif-containing protein (AT4G37710) mRNA, complete cds [NM_119933]
AT3G19620	11.6385	up	putative beta-D-xylosidase 5	Arabidopsis thaliana putative beta-D-xylosidase 5 (AT3G19620) mRNA, complete cds [NM_112852]
PXMT1	11.5873	up	S-adenosylmethionine-dependent methyltransferase domain-containing protein	Arabidopsis thaliana S-adenosylmethionine-dependent methyltransferase domain-containing protein (PXMT1) mRNA, complete cds [NM_202367]
MYB31	11.5636	up	myb domain protein 31	Arabidopsis thaliana myb domain protein 31 (MYB31) mRNA, complete cds [NM_106123]
AT1G78410	11.5488	up	VQ motif-containing protein	Arabidopsis thaliana VQ motif-containing protein (AT1G78410) mRNA, complete cds [NM_106488]
AT5G60740	11.5438	up	ABC transporter G family member 28	Arabidopsis thaliana ABC transporter G family member 28 (AT5G60740) mRNA, complete cds [NM_125467]
AT3G27410	11.5359	up	hypothetical protein	Arabidopsis thaliana uncharacterized protein (AT3G27410) mRNA, complete cds [NM_113656]
AT5G24250	11.5234	up	hypothetical protein	Arabidopsis thaliana uncharacterized protein (AT5G24250) mRNA, complete cds [NM_122331]
AT1G72920	11.4941	up	Toll-Interleukin-Resistance domain-containing protein	Arabidopsis thaliana Toll-Interleukin-Resistance domain-containing protein (AT1G72920) mRNA, complete cds [NM_105950]
AT3G43250	11.4731	up	hypothetical protein	Arabidopsis thaliana uncharacterized protein (AT3G43250) mRNA, complete cds [NM_114193]
AT3G15534	11.3399	up	hypothetical protein	Arabidopsis thaliana uncharacterized protein (AT3G15534) mRNA, complete cds [NM_001125164]
	11.3157	up
	11.308	up
AT4G29090	11.27	up	Ribonuclease H-like protein	Arabidopsis thaliana Ribonuclease H-like protein (AT4G29090) mRNA, complete cds [NM_119053]
MIF3	11.2347	up	mini zinc finger	Arabidopsis thaliana mini zinc finger (MIF3) mRNA, complete cds [NM_001084091]
AT2G41730	11.2315	up	hypothetical protein	BP630682 RAFL17 Arabidopsis thaliana cDNA clone RAFL17-20-P21 3', mRNA sequence [BP630682]
AT1G59865	11.2182	up	hypothetical protein	Arabidopsis thaliana uncharacterized protein (AT1G59865) mRNA, complete cds [NM_202323]
AT1G13520	11.1715	up	hypothetical protein	Arabidopsis thaliana uncharacterized protein (AT1G13520) mRNA, complete cds [NM_101222]
CYP76C4	11.1543	up	cytochrome P450 76C4	Arabidopsis thaliana cytochrome P450 76C4 (CYP76C4) mRNA, complete cds [NM_130117]
ARI16	11.134	up	putative E3 ubiquitin-protein ligase ARI16	Arabidopsis thaliana putative E3 ubiquitin-protein ligase ARI16 (ARI16) mRNA, complete cds [NM_147853]
AT1G53620	11.1052	up	hypothetical protein	Arabidopsis thaliana uncharacterized protein (AT1G53620) mRNA, complete cds [NM_104240]
AT1G11300	11.0876	up	G-type lectin S-receptor-like serine/threonine-protein kinase	Arabidopsis thaliana G-type lectin S-receptor-like serine/threonine-protein kinase (AT1G11300) mRNA, complete cds [NM_101003]
MSRB8	11.0668	up	peptide methionine sulfoxide reductase B8	Arabidopsis thaliana peptide methionine sulfoxide reductase B8 (MSRB8) mRNA, complete cds [NM_118304]
AT2G24600	11.044	up	ankyrin repeat-containing protein	Arabidopsis thaliana ankyrin repeat-containing protein (AT2G24600) mRNA, complete cds [NM_001202663]
AT2G37430	11.0356	up	C2H2 and C2HC zinc finger domain-containing protein	Arabidopsis thaliana C2H2 and C2HC zinc finger domain-containing protein (AT2G37430) mRNA, complete cds [NM_129298]
ENDO 2	10.9791	up	endonuclease 2	Arabidopsis thaliana endonuclease 2 (ENDO 2) mRNA, complete cds [NM_105500]
AT5G38900	10.9477	up	DSBA oxidoreductase family protein	Arabidopsis thaliana DSBA oxidoreductase family protein (AT5G38900) mRNA, complete cds [NM_123252]
AGL8	10.9458	up	agamous-like MADS-box protein AGL8	Arabidopsis thaliana agamous-like MADS-box protein AGL8 (AGL8) mRNA, complete cds [NM_125484]
PXMT1	10.9325	up	S-adenosylmethionine-dependent methyltransferase domain-containing protein	Arabidopsis thaliana S-adenosylmethionine-dependent methyltransferase domain-containing protein (PXMT1) mRNA, complete cds [NM_202367]
AT5G49850	10.9323	up	jacalin lectin family protein	Arabidopsis thaliana jacalin lectin family protein (AT5G49850) mRNA, complete cds [NM_124363]
AT5G13600	10.9071	up	Phototropic-responsive NPH3 family protein	Arabidopsis thaliana Phototropic-responsive NPH3 family protein (AT5G13600) mRNA, complete cds [NM_121363]
BHLH92	10.8884	up	transcription factor bHLH92	Arabidopsis thaliana transcription factor bHLH92 (BHLH92) mRNA, complete cds [NM_123731]
AT4G14805	10.7846	up	bifunctional inhibitor/lipid-transfer protein/seed storage 2S albumin-like protein	Arabidopsis thaliana bifunctional inhibitor/lipid-transfer protein/seed storage 2S albumin-like protein (AT4G14805) mRNA, complete cds [NM_148322]
AT5G52750	10.7708	up	heavy metal transport/detoxification domain-containing protein	Arabidopsis thaliana heavy metal transport/detoxification domain-containing protein (AT5G52750) mRNA, complete cds [NM_124653]
AT3G61111	10.7575	up	ribosomal protein S27-2	Arabidopsis thaliana ribosomal protein S27-2 (AT3G61111) mRNA, complete cds [NM_001125399]
AT2G42470	10.7503	up	TRAF-like family protein	Arabidopsis thaliana TRAF-like family protein (AT2G42470) mRNA, complete cds [NM_129808]
RLP42	10.7496	up	receptor like protein 42	Arabidopsis thaliana receptor like protein 42 (RLP42) mRNA, complete cds [NM_113406]
AT5G24600	10.7344	up	hypothetical protein	Arabidopsis thaliana uncharacterized protein (AT5G24600) mRNA, complete cds [NM_001203455]
AT1G66090	10.7332	up	TIR-NBS class of disease resistance protein	Arabidopsis thaliana TIR-NBS class of disease resistance protein (AT1G66090) mRNA, complete cds [NM_105280]
AT4G37560	10.7014	up	formamidase	Arabidopsis thaliana formamidase (AT4G37560) mRNA, complete cds [NM_119920]
	10.6982	up
AT4G18250	10.6745	up	putative receptor serine/threonine kinase	Arabidopsis thaliana putative receptor serine/threonine kinase (AT4G18250) mRNA, complete cds [NM_117935]
AT1G72920	10.6691	up	Toll-Interleukin-Resistance domain-containing protein	Arabidopsis thaliana Toll-Interleukin-Resistance domain-containing protein (AT1G72920) mRNA, complete cds [NM_105950]
AT5G39160	10.6225	up	germin-like protein subfamily 1 member 18	Arabidopsis thaliana germin-like protein subfamily 1 member 18 (AT5G39160) mRNA, complete cds [NM_001203509]
AT5G55440	10.6113	up	hypothetical protein	Arabidopsis thaliana uncharacterized protein (AT5G55440) mRNA, complete cds [NM_124926]
GH3.3	10.6009	up	indole-3-acetic acid-amido synthetase GH3.3	Arabidopsis thaliana indole-3-acetic acid-amido synthetase GH3.3 (GH3.3) mRNA, complete cds [NM_127881]
AT4G23610	10.5505	up	late embryogenesis abundant hydroxyproline-rich glycoprotein	Arabidopsis thaliana late embryogenesis abundant hydroxyproline-rich glycoprotein (AT4G23610) mRNA, complete cds [NM_118492]
AT4G05370	10.5122	up	BCS1 AAA-type ATPase	Arabidopsis thaliana BCS1 AAA-type ATPase (AT4G05370) mRNA, complete cds [NM_116776]
WRKY54	10.4435	up	WRKY DNA-binding protein 54	Arabidopsis thaliana WRKY DNA-binding protein 54 (WRKY54) mRNA, complete cds [NM_129637]
AT1G29680	10.4415	up	hypothetical protein	Arabidopsis thaliana uncharacterized protein (AT1G29680) mRNA, complete cds [NM_102708]
AT1G24148	10.4332	up	hypothetical protein	Arabidopsis thaliana uncharacterized protein (AT1G24148) mRNA, complete cds [NM_001198149]
	10.4181	up
	10.3688	up
sks13	10.3554	up	protein SKU5-like 13	Arabidopsis thaliana protein SKU5-like 13 (sks13) mRNA, complete cds [NM_112185]
NAC103	10.3553	up	NAC domain containing protein 103	Arabidopsis thaliana NAC domain containing protein 103 (NAC103) mRNA, complete cds [NM_125802]
HR4	10.3052	up	RPW8-like protein 4	Arabidopsis thaliana RPW8-like protein 4 (HR4) mRNA, complete cds [NM_114908]
AT2G20470	10.3004	up	putative serine/threonine-protein kinase	Arabidopsis thaliana putative serine/threonine-protein kinase (AT2G20470) mRNA, complete cds [NM_127606]
MYB15	10.2966	up	myb domain protein 15	Arabidopsis thaliana myb domain protein 15 (MYB15) mRNA, complete cds [NM_001035670]
AT5G42830	10.2631	up	HXXXD-type acyl-transferase-like protein	Arabidopsis thaliana HXXXD-type acyl-transferase-like protein (AT5G42830) mRNA, complete cds [NM_123648]
AT2G32140	10.2596	up	transmembrane receptor protein	Arabidopsis thaliana transmembrane receptor protein (AT2G32140) mRNA, complete cds [NM_128773]
AT5G64540	10.248	up	hypothetical protein	Arabidopsis thaliana uncharacterized protein (AT5G64540) mRNA, complete cds [NM_001126023]
PTR3	10.2465	up	peptide transporter PTR3-A	Arabidopsis thaliana peptide transporter PTR3-A (PTR3) mRNA, complete cds [NM_123973]
AT2G39030	10.2295	up	acyl-CoA N-acyltransferases-like protein	Arabidopsis thaliana acyl-CoA N-acyltransferases-like protein (AT2G39030) mRNA, complete cds [NM_129460]
AT1G65483	10.2109	up	hypothetical protein	Arabidopsis thaliana uncharacterized protein (AT1G65483) mRNA, complete cds [NM_001084307]
AT1G61700	10.1877	up	DNA-directed RNA polymerases II subunit L	Arabidopsis thaliana DNA-directed RNA polymerases II subunit L (AT1G61700) mRNA, complete cds [NM_104852]
UKL5	10.1738	up	putative uracil phosphoribosyltransferase	Arabidopsis thaliana putative uracil phosphoribosyltransferase (UKL5) mRNA, complete cds [NM_113659]
AT5G07570	10.1457	up	glycine/proline-rich protein	Arabidopsis thaliana glycine/proline-rich protein (AT5G07570) mRNA, complete cds [NM_120839]
AT3G13672	10.1319	up	seven in absentia (SINA) domain-containing protein	Arabidopsis thaliana seven in absentia (SINA) domain-containing protein (AT3G13672) mRNA, complete cds [NM_202577]
AT1G11925	10.1238	up	stigma-specific stig1-like protein	Arabidopsis thaliana stigma-specific stig1-like protein (AT1G11925) mRNA, complete cds [NM_148459]
AT5G65600	10.1026	up	concanavalin A-like lectin kinase-like protein	Arabidopsis thaliana concanavalin A-like lectin kinase-like protein (AT5G65600) mRNA, complete cds [NM_125958]
5PTASE11	10.102	up	Type I inositol-1,4,5-trisphosphate 5-phosphatase 11	Arabidopsis thaliana Type I inositol-1,4,5-trisphosphate 5-phosphatase 11 (5PTASE11) mRNA, complete cds [NM_103644]
AT3G45670	10.0832	up	protein kinase family protein	Arabidopsis thaliana protein kinase family protein (AT3G45670) mRNA, complete cds [NM_114436]
AT5G39580	10.0721	up	peroxidase 62	Arabidopsis thaliana peroxidase 62 (AT5G39580) mRNA, complete cds [NM_123320]
AT3G57680	10.0713	up	Peptidase S41 family protein	Arabidopsis thaliana Peptidase S41 family protein (AT3G57680) mRNA, complete cds [NM_115628]
AT5G43450	10.0287	up	putative 2-oxoglutarate-dependent dioxygenase	Arabidopsis thaliana putative 2-oxoglutarate-dependent dioxygenase (AT5G43450) mRNA, complete cds [NM_123711]
AT1G52900	10.0184	up	Toll-Interleukin-Resistance domain-containing protein	Arabidopsis thaliana Toll-Interleukin-Resistance domain-containing protein (AT1G52900) mRNA, complete cds [NM_104168]

## Sheet: UG in REM7-ind
10-fold up-regulated genes (UG) in REM7-ind
GeneSymbol	FC (abs) ([indSH4 +est] vs [indSH4 -est])	Regulation ([indSH9 +est] vs [indSH9 -est])	GeneName	Description
AT1G56710	3698.79	up	pectin lyase-like protein	Arabidopsis thaliana pectin lyase-like protein (AT1G56710) mRNA, complete cds [NM_104548]
CYP71A13	3228.85	up	cytochrome P450, family 71, subfamily A, polypeptide 13	Arabidopsis thaliana cytochrome P450, family 71, subfamily A, polypeptide 13 (CYP71A13) mRNA, complete cds [NM_128630]
CYP71A13	2083.5	up	cytochrome P450, family 71, subfamily A, polypeptide 13	Arabidopsis thaliana cytochrome P450, family 71, subfamily A, polypeptide 13 (CYP71A13) mRNA, complete cds [NM_128630]
AT1G26390	1968.33	up	FAD-binding and BBE domain-containing protein	Arabidopsis thaliana FAD-binding and BBE domain-containing protein (AT1G26390) mRNA, complete cds [NM_102403]
AT1G71470	1557	up	hypothetical protein	Arabidopsis thaliana uncharacterized protein (AT1G71470) mRNA, complete cds [NM_105816]
AT1G26410	1439.55	up	FAD-binding and BBE domain-containing protein	Arabidopsis thaliana FAD-binding and BBE domain-containing protein (AT1G26410) mRNA, complete cds [NM_102405]
CYP82C2	845.304	up	cytochrome P450, family 82, subfamily C, polypeptide 2	Arabidopsis thaliana cytochrome P450, family 82, subfamily C, polypeptide 2 (CYP82C2) mRNA, complete cds [NM_119348]
CYP71A12	440.813	up	cytochrome P450 71A12	Arabidopsis thaliana cytochrome P450 71A12 (CYP71A12) mRNA, complete cds [NM_128628]
AT1G51915	368.619	up	cryptdin-related protein	Arabidopsis thaliana cryptdin-related protein (AT1G51915) mRNA, complete cds [NM_104072]
AT1G26400	261.929	up	FAD-binding and BBE domain-containing protein	Arabidopsis thaliana FAD-binding and BBE domain-containing protein (AT1G26400) mRNA, complete cds [NM_102404]
AT1G26380	257.548	up	FAD-binding and BBE domain-containing protein	Arabidopsis thaliana FAD-binding and BBE domain-containing protein (AT1G26380) mRNA, complete cds [NM_102402]
WBC19	239.383	up	ABC transporter G family member 19	Arabidopsis thaliana ABC transporter G family member 19 (WBC19) mRNA, complete cds [NM_115371]
AOX1D	192.416	up	alternative oxidase 3	Arabidopsis thaliana alternative oxidase 3 (AOX1D) mRNA, complete cds [NM_102968]
AT3G55790	138.969	up	hypothetical protein	Arabidopsis thaliana uncharacterized protein (AT3G55790) mRNA, complete cds [NM_115437]
	113.814	up
SBT5.4	111.164	up	Subtilase family protein	Arabidopsis thaliana Subtilase family protein (SBT5.4) mRNA, complete cds [NM_125373]
AT1G06135	102.754	up	hypothetical protein	Arabidopsis thaliana uncharacterized protein (AT1G06135) mRNA, complete cds [NM_202039]
RK3	96.0522	up	receptor kinase 3	Arabidopsis thaliana receptor kinase 3 (RK3) mRNA, complete cds [NM_118258]
CRK7	86.951	up	cysteine-rich receptor-like protein kinase 7	Arabidopsis thaliana cysteine-rich receptor-like protein kinase 7 (CRK7) mRNA, complete cds [NM_118444]
SAG13	85.5883	up	senescence-associated protein 13	Arabidopsis thaliana senescence-associated protein 13 (SAG13) mRNA, complete cds [NM_201829]
CYP82C3	78.8738	up	cytochrome P450, family 82, subfamily C, polypeptide 3	Arabidopsis thaliana cytochrome P450, family 82, subfamily C, polypeptide 3 (CYP82C3) mRNA, complete cds [NM_119346]
AT1G49220	77.9489	up	RING-H2 finger protein ATL10	Arabidopsis thaliana RING-H2 finger protein ATL10 (AT1G49220) mRNA, complete cds [NM_103812]
AT3G18960	75.6386	up	AP2/B3 domain-containing transcription factor	Arabidopsis thaliana AP2/B3 domain-containing transcription factor (AT3G18960) mRNA, complete cds [NM_112782]
AT5G38910	73.2777	up	putative germin-like protein subfamily 1 member 9	Arabidopsis thaliana putative germin-like protein subfamily 1 member 9 (AT5G38910) mRNA, complete cds [NM_123253]
AT3G18960	69.0655	up	AP2/B3 domain-containing transcription factor	Arabidopsis thaliana AP2/B3 domain-containing transcription factor (AT3G18960) mRNA, complete cds [NM_112782]
AT2G23270	68.7074	up	hypothetical protein	Arabidopsis thaliana uncharacterized protein (AT2G23270) mRNA, complete cds [NM_127891]
RLP15	67.4394	up	receptor like protein 15	Arabidopsis thaliana receptor like protein 15 (RLP15) mRNA, complete cds [NM_106079]
AT5G38240	65.081	up	Protein kinase family protein	Arabidopsis thaliana Protein kinase family protein (AT5G38240) mRNA, complete cds [NM_123185]
AT1G06137	63.6978	up	hypothetical protein	Arabidopsis thaliana uncharacterized protein (AT1G06137) mRNA, complete cds [NM_001123765]
AT3G12910	63.6849	up	no apical meristem domain-containing transcriptional regulator	Arabidopsis thaliana no apical meristem domain-containing transcriptional regulator (AT3G12910) mRNA, complete cds [NM_112127]
AOX1D	62.8552	up	alternative oxidase 3	Arabidopsis thaliana alternative oxidase 3 (AOX1D) mRNA, complete cds [NM_102968]
CYP71B24	58.7035	up	cytochrome P450 71B24	Arabidopsis thaliana cytochrome P450 71B24 (CYP71B24) mRNA, complete cds [NM_113530]
CYP71B24	55.6849	up	cytochrome P450 71B24	Arabidopsis thaliana cytochrome P450 71B24 (CYP71B24) mRNA, complete cds [NM_113530]
	52.9284	up
AT1G57630	51.5359	up	Toll-Interleukin-Resistance domain-containing protein	Arabidopsis thaliana Toll-Interleukin-Resistance domain-containing protein (AT1G57630) mRNA, complete cds [NM_104560]
AT4G01160	48.7241	up	BTB/POZ/Kelch-associated protein	Arabidopsis thaliana BTB/POZ/Kelch-associated protein (AT4G01160) mRNA, complete cds [NM_116346]
AT4G28420	48.6802	up	Tyrosine transaminase family protein	Arabidopsis thaliana Tyrosine transaminase family protein (AT4G28420) mRNA, complete cds [NM_118984]
RLP20	44.3058	up	receptor like protein 20	Arabidopsis thaliana receptor like protein 20 (RLP20) mRNA, complete cds [NM_128101]
AT1G26420	41.8127	up	FAD-binding and BBE domain-containing protein	Arabidopsis thaliana FAD-binding and BBE domain-containing protein (AT1G26420) mRNA, complete cds [NM_102406]
GSTF5	39.2876	up	glutathione S-transferase	Arabidopsis thaliana glutathione S-transferase (GSTF5) mRNA, complete cds [NM_100175]
AT3G24510	38.7468	up	defensin-like protein 259	Arabidopsis thaliana defensin-like protein 259 (AT3G24510) mRNA, complete cds [NM_113361]
CRK20	35.9631	up	putative cysteine-rich receptor-like protein kinase 20	Arabidopsis thaliana putative cysteine-rich receptor-like protein kinase 20 (CRK20) mRNA, complete cds [NM_118457]
AT2G31345	35.8748	up	hypothetical protein	Arabidopsis thaliana uncharacterized protein (AT2G31345) mRNA, complete cds [NM_201845]
	34.7953	up
AT1G51920	34.3896	up	hypothetical protein	Arabidopsis thaliana uncharacterized protein (AT1G51920) mRNA, complete cds [NM_104073]
WAKL10	33.8959	up	wall-associated receptor kinase-like 10	Arabidopsis thaliana wall-associated receptor kinase-like 10 (WAKL10) mRNA, complete cds [NM_106617]
LTP4	33.6858	up	non-specific lipid-transfer protein 4	Arabidopsis thaliana non-specific lipid-transfer protein 4 (LTP4) mRNA, complete cds [NM_125322]
AT5G19880	33.5542	up	peroxidase 58	Arabidopsis thaliana peroxidase 58 (AT5G19880) mRNA, complete cds [NM_121995]
BGLU27	33.4118	up	beta glucosidase 27	Arabidopsis thaliana beta glucosidase 27 (BGLU27) mRNA, complete cds [NM_115875]
CRK24	32.1109	up	cysteine-rich receptor-like protein kinase 24	Arabidopsis thaliana cysteine-rich receptor-like protein kinase 24 (CRK24) mRNA, complete cds [NM_118461]
AT4G21366	32.0489	up	protein kinase family protein	Arabidopsis thaliana protein kinase family protein (AT4G21366) mRNA, complete cds [NM_148366]
NAC036	29.7766	up	NAC domain containing protein 36	Arabidopsis thaliana NAC domain containing protein 36 (NAC036) mRNA, complete cds [NM_127259]
CYP71B22	29.4172	up	cytochrome P450 71B22	Arabidopsis thaliana cytochrome P450 71B22 (CYP71B22) mRNA, complete cds [NM_113527]
AT5G25260	28.9254	up	Flotillin-like protein 2	Arabidopsis thaliana Flotillin-like protein 2 (AT5G25260) mRNA, complete cds [NM_122435]
AT5G53680	28.7164	up	RNA recognition motif-containing protein	Arabidopsis thaliana RNA recognition motif-containing protein (AT5G53680) mRNA, complete cds [NM_124747]
AT1G51913	28.1114	up	hypothetical protein	Arabidopsis thaliana uncharacterized protein (AT1G51913) mRNA, complete cds [NM_001084231]
	27.5777	up
BCA3	27.4252	up	beta carbonic anhydrase 3	Arabidopsis thaliana beta carbonic anhydrase 3 (BCA3) mRNA, complete cds [NM_102221]
AT5G59845	27.1786	up	gibberellin-regulated protein	Arabidopsis thaliana gibberellin-regulated protein (AT5G59845) mRNA, complete cds [NM_125377]
AT5G39030	25.3632	up	putative receptor-like protein kinase	Arabidopsis thaliana putative receptor-like protein kinase (AT5G39030) mRNA, complete cds [NM_123265]
GLIP1	24.2781	up	GDSL esterase/lipase 1	Arabidopsis thaliana GDSL esterase/lipase 1 (GLIP1) mRNA, complete cds [NM_123464]
	23.8045	up
AT5G44990	23.3615	up	Glutathione S-transferase family protein	Arabidopsis thaliana Glutathione S-transferase family protein (AT5G44990) mRNA, complete cds [NM_001125904]
WAK3	23.1284	up	wall-associated receptor kinase 3	Arabidopsis thaliana wall-associated receptor kinase 3 (WAK3) mRNA, complete cds [NM_101977]
GSTF7	22.9046	up	glutathione S-transferase 11	Arabidopsis thaliana glutathione S-transferase 11 (GSTF7) mRNA, complete cds [NM_100173]
AT1G33320	22.5828	up	putative cystathionine gamma-synthase	Arabidopsis thaliana putative cystathionine gamma-synthase (AT1G33320) mRNA, complete cds [NM_103059]
	22.573	up
AT1G09935	22.2749	up	phosphoglycerate mutase-like protein	Arabidopsis thaliana phosphoglycerate mutase-like protein (AT1G09935) mRNA, complete cds [NM_148453]
DOF4.7	21.9879	up	Dof zinc finger protein DOF4.7	Arabidopsis thaliana Dof zinc finger protein DOF4.7 (DOF4.7) mRNA, complete cds [NM_119961]
PLA2A	21.3547	up	phospholipase A 2A	Arabidopsis thaliana phospholipase A 2A (PLA2A) mRNA, complete cds [NM_128213]
NHL25	21.2624	up	NDR1/HIN1-like 25	Arabidopsis thaliana NDR1/HIN1-like 25 (NHL25) mRNA, complete cds [NM_123055]
CCOAMT	21.2289	up	caffeoyl-CoA 3-O-methyltransferase	Arabidopsis thaliana caffeoyl-CoA 3-O-methyltransferase (CCOAMT) mRNA, complete cds [NM_202375]
PHT3;2	21.1301	up	phosphate transporter 3;2	Arabidopsis thaliana phosphate transporter 3;2 (PHT3;2) mRNA, complete cds [NM_114744]
AT3G01329	20.9675	up	ECA1-like gametogenesis related family protein	Arabidopsis thaliana ECA1-like gametogenesis related family protein (AT3G01329) mRNA, complete cds [NM_001084615]
AT2G23830	20.9063	up	vesicle-associated membrane protein-like protein	Arabidopsis thaliana vesicle-associated membrane protein-like protein (AT2G23830) mRNA, complete cds [NM_127946]
AT4G04480	20.8318	up	hypothetical protein	Arabidopsis thaliana uncharacterized protein (AT4G04480) mRNA, complete cds [NM_116686]
CYP81F2	20.5742	up	cytochrome P450, family 81, subfamily F, polypeptide 2	Arabidopsis thaliana cytochrome P450, family 81, subfamily F, polypeptide 2 (CYP81F2) mRNA, complete cds [NM_125104]
AT1G59865	20.2731	up	hypothetical protein	Arabidopsis thaliana uncharacterized protein (AT1G59865) mRNA, complete cds [NM_202323]
CHI	19.8098	up	chitinase class 4-like protein	Arabidopsis thaliana chitinase class 4-like protein (CHI) mRNA, complete cds [NM_129919]
AT2G39400	18.1763	up	alpha/beta-hydrolase domain-containing protein	Arabidopsis thaliana alpha/beta-hydrolase domain-containing protein (AT2G39400) mRNA, complete cds [NM_129497]
AT5G40620	18.1438	up	hypothetical protein	Arabidopsis thaliana uncharacterized protein (AT5G40620) mRNA, complete cds [NM_123426]
AT1G55230	18.1126	up	hypothetical protein	Arabidopsis thaliana uncharacterized protein (AT1G55230) mRNA, complete cds [NM_104396]
GSTU3	17.7909	up	glutathione S-transferase tau 3	Arabidopsis thaliana glutathione S-transferase tau 3 (GSTU3) mRNA, complete cds [NM_128501]
CRK41	17.2756	up	cysteine-rich receptor-like protein kinase 41	Arabidopsis thaliana cysteine-rich receptor-like protein kinase 41 (CRK41) mRNA, complete cds [NM_116325]
AT2G18670	17.1665	up	RING-H2 finger protein ATL56	Arabidopsis thaliana RING-H2 finger protein ATL56 (AT2G18670) mRNA, complete cds [NM_127423]
NAC042	17.161	up	NAC domain-containing protein 42	Arabidopsis thaliana NAC domain-containing protein 42 (NAC042) mRNA, complete cds [NM_129861]
PLA2A	17.0582	up	phospholipase A 2A	Arabidopsis thaliana phospholipase A 2A (PLA2A) mRNA, complete cds [NM_128213]
PDR12	16.9159	up	ABC transporter G family member 40	Arabidopsis thaliana ABC transporter G family member 40 (PDR12) mRNA, complete cds [NM_101421]
UGT84B1	16.7165	up	UDP-glucose:(indol-3-yl)acetate beta-D-glucosyltransferase	Arabidopsis thaliana UDP-glucose:(indol-3-yl)acetate beta-D-glucosyltransferase (UGT84B1) mRNA, complete cds [NM_127890]
	16.5781	up
AT1G36622	16.5143	up	hypothetical protein	Arabidopsis thaliana uncharacterized protein (AT1G36622) mRNA, complete cds [NM_001084200]
AT4G30230	16.3665	up	hypothetical protein	Arabidopsis thaliana uncharacterized protein (AT4G30230) mRNA, complete cds [NM_119169]
AT2G30730	16.0912	up	protein kinase-like protein	Arabidopsis thaliana protein kinase-like protein (AT2G30730) mRNA, complete cds [NM_128626]
CCR4	15.9104	up	serine/threonine-protein kinase-like protein CCR4	Arabidopsis thaliana serine/threonine-protein kinase-like protein CCR4 (CCR4) mRNA, complete cds [NM_124159]
WRKY55	15.8578	up	WRKY transcription factor 55	Arabidopsis thaliana WRKY transcription factor 55 (WRKY55) mRNA, complete cds [NM_001084564]
AT2G18670	15.8306	up	RING-H2 finger protein ATL56	Arabidopsis thaliana RING-H2 finger protein ATL56 (AT2G18670) mRNA, complete cds [NM_127423]
GSTF3	15.7684	up	glutathione S-transferase 16	Arabidopsis thaliana glutathione S-transferase 16 (GSTF3) mRNA, complete cds [NM_126346]
DIN2	15.3995	up	beta-glucosidase 30	Arabidopsis thaliana beta-glucosidase 30 (DIN2) mRNA, complete cds [NM_115877]
	15.3438	up
AT3G02840	15.2943	up	armadillo/beta-catenin-like repeat-containing protein	Arabidopsis thaliana armadillo/beta-catenin-like repeat-containing protein (AT3G02840) mRNA, complete cds [NM_111152]
GLR2.9	15.2764	up	glutamate receptor 2.9	Arabidopsis thaliana glutamate receptor 2.9 (GLR2.9) mRNA, complete cds [NM_128467]
GLR2.8	15.2649	up	glutamate receptor 2.8	Arabidopsis thaliana glutamate receptor 2.8 (GLR2.8) mRNA, complete cds [NM_128468]
AT1G03170	14.8447	up	hypothetical protein	Arabidopsis thaliana uncharacterized protein (AT1G03170) mRNA, complete cds [NM_100199]
AT5G46810	14.7729	up	hypothetical protein	Arabidopsis thaliana uncharacterized protein (AT5G46810) mRNA, complete cds [NM_124052]
sks8	14.7553	up	SKU5 similar 8 protein	Arabidopsis thaliana SKU5 similar 8 protein (sks8) mRNA, complete cds [NM_102033]
AT2G36970	14.3084	up	UDP-glycosyltransferase-like protein	Arabidopsis thaliana UDP-glycosyltransferase-like protein (AT2G36970) mRNA, complete cds [NM_129253]
AT4G10500	14.3012	up	oxidoreductase, 2OG-Fe(II) oxygenase family protein	Arabidopsis thaliana oxidoreductase, 2OG-Fe(II) oxygenase family protein (AT4G10500) mRNA, complete cds [NM_117118]
	14.2889	up
AG	14.2666	up	MADS-box transcription factor	Arabidopsis thaliana MADS-box transcription factor (AG) mRNA, complete cds [NM_001203837]
AT3G55677	14.2427	up	self-incompatibility S1 family protein	Arabidopsis thaliana self-incompatibility S1 family protein (AT3G55677) mRNA, complete cds [NM_001035789]
AT3G19920	13.8426	up	hypothetical protein	Arabidopsis thaliana uncharacterized protein (AT3G19920) mRNA, complete cds [NM_112882]
AT4G11340	13.761	up	TIR-NBS-LRR class disease resistance protein	Arabidopsis thaliana TIR-NBS-LRR class disease resistance protein (AT4G11340) mRNA, complete cds [NM_117205]
GSTF6	13.6974	up	glutathione S-transferase 1	Arabidopsis thaliana glutathione S-transferase 1 (GSTF6) mRNA, complete cds [NM_001197964]
RK1	13.6882	up	receptor kinase 1	Arabidopsis thaliana receptor kinase 1 (RK1) mRNA, complete cds [NM_105252]
AT3G55110	13.6005	up	ABC transporter G family member 18	Arabidopsis thaliana ABC transporter G family member 18 (AT3G55110) mRNA, complete cds [NM_115369]
AT3G18250	13.1544	up	Putative membrane lipoprotein	Arabidopsis thaliana Putative membrane lipoprotein (AT3G18250) mRNA, complete cds [NM_112709]
AT4G29580	13.0635	up	cytidine/deoxycytidylate deaminase-like protein	Arabidopsis thaliana cytidine/deoxycytidylate deaminase-like protein (AT4G29580) mRNA, complete cds [NM_119103]
LCR85	12.9547	up	defensin-like protein 97	Arabidopsis thaliana defensin-like protein 97 (LCR85) mRNA, complete cds [NM_118343]
AT1G68630	12.8913	up	PLAC8 family protein	Arabidopsis thaliana PLAC8 family protein (AT1G68630) mRNA, complete cds [NM_105535]
AT3G01323	12.8664	up	ECA1-like gametogenesis related family protein	Arabidopsis thaliana ECA1-like gametogenesis related family protein (AT3G01323) mRNA, complete cds [NM_001035538]
TI1	12.7084	up	defensin-like protein 195	Arabidopsis thaliana defensin-like protein 195 (TI1) mRNA, complete cds [NM_129912]
DIN2	12.6149	up	beta-glucosidase 30	Arabidopsis thaliana beta-glucosidase 30 (DIN2) mRNA, complete cds [NM_115877]
WOX11	12.4459	up	WUSCHEL related homeobox 11	Arabidopsis thaliana WUSCHEL related homeobox 11 (WOX11) mRNA, complete cds [NM_001125091]
AT5G38900	12.4072	up	DSBA oxidoreductase family protein	Arabidopsis thaliana DSBA oxidoreductase family protein (AT5G38900) mRNA, complete cds [NM_123252]
AT4G11890	12.3851	up	protein kinase family protein	Arabidopsis thaliana protein kinase family protein (AT4G11890) mRNA, complete cds [NM_117259]
AT5G07610	12.3493	up	F-box protein	Arabidopsis thaliana F-box protein (AT5G07610) mRNA, complete cds [NM_120843]
AT2G36770	12.3151	up	UDP-glucosyl transferase 73C	Arabidopsis thaliana UDP-glucosyl transferase 73C (AT2G36770) mRNA, complete cds [NM_129232]
AT1G67000	12.2539	up	protein kinase-like protein	Arabidopsis thaliana protein kinase-like protein (AT1G67000) mRNA, complete cds [NM_105370]
AT1G10588	12.0429	up	Gibberellin-regulated protein	Arabidopsis thaliana Gibberellin-regulated protein (AT1G10588) mRNA, complete cds [NM_001084035]
AT3G48640	11.9869	up	hypothetical protein	Arabidopsis thaliana uncharacterized protein (AT3G48640) mRNA, complete cds [NM_114723]
AT5G07050	11.8695	up	nodulin MtN21 /EamA-like transporter family protein	Arabidopsis thaliana nodulin MtN21 /EamA-like transporter family protein (AT5G07050) mRNA, complete cds [NM_120787]
AT1G44130	11.6749	up	aspartyl protease-like protein	Arabidopsis thaliana aspartyl protease-like protein (AT1G44130) mRNA, complete cds [NM_103539]
WRKY41	11.6579	up	putative WRKY transcription factor 41	Arabidopsis thaliana putative WRKY transcription factor 41 (WRKY41) mRNA, complete cds [NM_117177]
AT1G71140	11.507	up	MATE efflux family protein	Arabidopsis thaliana MATE efflux family protein (AT1G71140) mRNA, complete cds [NM_105783]
AT3G19615	11.3724	up	hypothetical protein	Arabidopsis thaliana uncharacterized protein (AT3G19615) mRNA, complete cds [NM_001084720]
AT5G46960	11.3708	up	plant invertase/pectin methylesterase inhibitor domain-containing protein	Arabidopsis thaliana plant invertase/pectin methylesterase inhibitor domain-containing protein (AT5G46960) mRNA, complete cds [NM_124067]
AT4G11890	11.3692	up	protein kinase family protein	Arabidopsis thaliana protein kinase family protein (AT4G11890) mRNA, complete cds [NM_117259]
AT4G14368	11.1381	up	regulator of chromosome condensation repeat-containing protein	Arabidopsis thaliana regulator of chromosome condensation repeat-containing protein (AT4G14368) mRNA, complete cds [NM_001160760]
TBL26	11.1049	up	protein trichome birefringence-like 26	tk49b11.b7 Arabidopsis RT-PCR Products (CSHL) Arabidopsis thaliana cDNA clone tk49b11, mRNA sequence [CO048493]
CYP707A4	11.0632	up	abscisic acid 8'-hydroxylase 4	Arabidopsis thaliana abscisic acid 8'-hydroxylase 4 (CYP707A4) mRNA, complete cds [NM_112814]
SRP2	10.9991	up	serpin-Z2	Arabidopsis thaliana serpin-Z2 (SRP2) mRNA, complete cds [NM_127017]
BGLU28	10.9195	up	beta glucosidase 28	Arabidopsis thaliana beta glucosidase 28 (BGLU28) mRNA, complete cds [NM_180085]
AT3G19615	10.9054	up	hypothetical protein	Arabidopsis thaliana uncharacterized protein (AT3G19615) mRNA, complete cds [NM_001084720]
AT5G56075	10.8333	up	hypothetical protein	Arabidopsis thaliana uncharacterized protein (AT5G56075) mRNA, complete cds [NM_148137]
CRK18	10.8014	up	cysteine-rich receptor-like protein kinase 18	Arabidopsis thaliana cysteine-rich receptor-like protein kinase 18 (CRK18) mRNA, complete cds [NM_001203880]
AT5G39630	10.7242	up	vesicle transport through interaction with t-SNAREs 1	Arabidopsis thaliana vesicle transport through interaction with t-SNAREs 1 (AT5G39630) mRNA, complete cds [NM_123325]
GSTF6	10.7044	up	glutathione S-transferase 1	Arabidopsis thaliana glutathione S-transferase 1 (GSTF6) mRNA, complete cds [NM_001197964]
AT3G57100	10.6665	up	hypothetical protein	Arabidopsis thaliana uncharacterized protein (AT3G57100) mRNA, complete cds [NM_115569]
PRA1.F1	10.6453	up	PRA1 family protein F1	Arabidopsis thaliana PRA1 family protein F1 (PRA1.F1) mRNA, complete cds [NM_101632]
WOX11	10.6158	up	WUSCHEL related homeobox 11	Arabidopsis thaliana WUSCHEL related homeobox 11 (WOX11) mRNA, complete cds [NM_001125091]
CRK18	10.6038	up	cysteine-rich receptor-like protein kinase 18	Arabidopsis thaliana cysteine-rich receptor-like protein kinase 18 (CRK18) mRNA, complete cds [NM_001203880]
AT2G37810	10.2886	up	cysteine/histidine-rich C1 domain-containing protein	Arabidopsis thaliana cysteine/histidine-rich C1 domain-containing protein (AT2G37810) mRNA, complete cds [NM_129337]
AT2G04070	10.2686	up	MATE efflux family protein	Arabidopsis thaliana MATE efflux family protein (AT2G04070) mRNA, complete cds [NM_126448]
AT5G37730	10.2551	up	hypothetical protein	Arabidopsis thaliana uncharacterized protein (AT5G37730) mRNA, complete cds [NM_123132]
AT1G58050	10.1515	up	helicase domain-containing protein	Arabidopsis thaliana helicase domain-containing protein (AT1G58050) mRNA, complete cds [NM_104587]
AT4G28460	10.1324	up	hypothetical protein	Arabidopsis thaliana uncharacterized protein (AT4G28460) mRNA, complete cds [NM_118988]
AT1G49640	10.0704	up	alpha/beta-hydrolase-like protein	Arabidopsis thaliana alpha/beta-hydrolase-like protein (AT1G49640) mRNA, complete cds [NM_103852]
AT5G11140	10.0357	up	phospholipase-like (PEARLI 4) family protein	Arabidopsis thaliana phospholipase-like (PEARLI 4) family protein (AT5G11140) mRNA, complete cds [NM_121152]
AT2G30766	10.0205	up	hypothetical protein	Arabidopsis thaliana uncharacterized protein (AT2G30766) mRNA, complete cds [NM_001124947]

## Sheet: DG in ATHB25 and REM7-ind
10-fold down-regulated genes (DG) in ATHB25/REM7-ind
GeneSymbol	FC (abs) ([2A +est] vs [2A -est])	Regulation ([2A +est] vs [2A -est])	GeneName	Description
SESA5	219.873	down	seed storage albumin 5	Arabidopsis thaliana seed storage albumin 5 (SESA5) mRNA, complete cds [NM_124855]
GSTF14	184.191	down	glutathione S-transferase (class phi) 14	Arabidopsis thaliana glutathione S-transferase (class phi) 14 (GSTF14) mRNA, complete cds [NM_103873]
SESA3	137.291	down	seed storage albumin 3	Arabidopsis thaliana seed storage albumin 3 (SESA3) mRNA, complete cds [NM_118850]
AT5G14650	136.832	down	polygalacturonase	Arabidopsis thaliana polygalacturonase (AT5G14650) mRNA, complete cds [NM_121469]
SESA3	135.186	down	seed storage albumin 3	Arabidopsis thaliana seed storage albumin 3 (SESA3) mRNA, complete cds [NM_118850]
AT5G20470	108.026	down	putative myosin	Arabidopsis thaliana putative myosin (AT5G20470) mRNA, complete cds [NM_122054]
AT1G68040	107.361	down	S-adenosyl-L-methionine:carboxyl methyltransferase-like protein	Arabidopsis thaliana S-adenosyl-L-methionine:carboxyl methyltransferase-like protein (AT1G68040) mRNA, complete cds [NM_105474]
AT3G13840	106.895	down	scarecrow-like protein 29	Arabidopsis thaliana scarecrow-like protein 29 (AT3G13840) mRNA, complete cds [NM_112237]
AT1G52820	97.6652	down	putative 2-oxoglutarate-dependent dioxygenase	Arabidopsis thaliana putative 2-oxoglutarate-dependent dioxygenase (AT1G52820) mRNA, complete cds [NM_104160]
AT5G43520	92.6706	down	cysteine/histidine-rich C1 domain-containing protein	Arabidopsis thaliana cysteine/histidine-rich C1 domain-containing protein (AT5G43520) mRNA, complete cds [NM_123718]
CYP93D1	91.5472	down	cytochrome P450, family 93, subfamily D, polypeptide 1	Arabidopsis thaliana cytochrome P450, family 93, subfamily D, polypeptide 1 (CYP93D1) mRNA, complete cds [NM_120772]
AT3G13840	80.5212	down	scarecrow-like protein 29	Arabidopsis thaliana scarecrow-like protein 29 (AT3G13840) mRNA, complete cds [NM_112237]
AT5G43520	80.2457	down	cysteine/histidine-rich C1 domain-containing protein	Arabidopsis thaliana cysteine/histidine-rich C1 domain-containing protein (AT5G43520) mRNA, complete cds [NM_123718]
CYP712A2	72.9899	down	cytochrome P450, family 712, subfamily A, polypeptide 2	Arabidopsis thaliana cytochrome P450, family 712, subfamily A, polypeptide 2 (CYP712A2) mRNA, complete cds [NM_147845]
CYP76G1	72.8995	down	cytochrome P450, family 76, subfamily G, polypeptide 1	Arabidopsis thaliana cytochrome P450, family 76, subfamily G, polypeptide 1 (CYP76G1) mRNA, complete cds [NM_001203146]
	67.8312	down
CYP712A1	61.9076	down	cytochrome P450, family 712, subfamily A, polypeptide 1	Arabidopsis thaliana cytochrome P450, family 712, subfamily A, polypeptide 1 (CYP712A1) mRNA, complete cds [NM_129787]
GLR2.3	53.9327	down	glutamate receptor 2.3	Arabidopsis thaliana glutamate receptor 2.3 (GLR2.3) mRNA, complete cds [NM_128032]
AGL46	52.5405	down	protein agamous-like 46	Arabidopsis thaliana protein agamous-like 46 (AGL46) mRNA, complete cds [NM_128431]
AT3G02100	52.1474	down	UDP-glycosyltransferase-like protein	Arabidopsis thaliana UDP-glycosyltransferase-like protein (AT3G02100) mRNA, complete cds [NM_111076]
AT5G54700	51.8059	down	ankyrin repeat-containing protein	Arabidopsis thaliana ankyrin repeat-containing protein (AT5G54700) mRNA, complete cds [NM_124851]
AT1G07550	50.5072	down	putative LRR receptor-like serine/threonine-protein kinase	Arabidopsis thaliana putative LRR receptor-like serine/threonine-protein kinase (AT1G07550) mRNA, complete cds [NM_100629]
AT4G01890	50.3278	down	glycoside hydrolase family 28 protein / polygalacturonase (pectinase) family protein	Arabidopsis thaliana glycoside hydrolase family 28 protein / polygalacturonase (pectinase) family protein (AT4G01890) mRNA, complete cds [NM_116419]
AT1G68250	48.2444	down	hypothetical protein	Arabidopsis thaliana mRNA for hypothetical protein, complete cds, clone: RAFL09-44-D21 [AK227000]
CYP712A1	47.9776	down	cytochrome P450, family 712, subfamily A, polypeptide 1	Arabidopsis thaliana cytochrome P450, family 712, subfamily A, polypeptide 1 (CYP712A1) mRNA, complete cds [NM_129787]
	46.9768	down		Rep: Recombinant Ib pronapin - Brassica napus (Rape), partial (36%) [TC405730]
AT1G07550	45.1304	down	putative LRR receptor-like serine/threonine-protein kinase	Arabidopsis thaliana putative LRR receptor-like serine/threonine-protein kinase (AT1G07550) mRNA, complete cds [NM_100629]
	44.6372	down		GB
	44.1643	down		GB
EXPB2	43.7613	down	putative expansin-B2	Arabidopsis thaliana putative expansin-B2 (EXPB2) mRNA, complete cds [NM_105241]
AGL14	42.6684	down	agamous-like MADS-box protein AGL14	Arabidopsis thaliana agamous-like MADS-box protein AGL14 (AGL14) mRNA, complete cds [NM_117258]
TIP2;3	42.2148	down	aquaporin TIP2-3	Arabidopsis thaliana aquaporin TIP2-3 (TIP2;3) mRNA, complete cds [NM_124117]
AT1G52790	41.1381	down	oxidoreductase, 2OG-Fe(II) oxygenase family protein	Arabidopsis thaliana oxidoreductase, 2OG-Fe(II) oxygenase family protein (AT1G52790) mRNA, complete cds [NM_104157]
AT3G45920	40.0156	down	protein kinase family protein	Arabidopsis thaliana protein kinase family protein (AT3G45920) mRNA, complete cds [NM_114461]
AT1G34050	38.6364	down	ankyrin repeats-containing protein	Arabidopsis thaliana ankyrin repeats-containing protein (AT1G34050) mRNA, complete cds [NM_103127]
TIP2;3	38.3175	down	aquaporin TIP2-3	Arabidopsis thaliana aquaporin TIP2-3 (TIP2;3) mRNA, complete cds [NM_124117]
MEE39	37.8906	down	putative LRR receptor-like serine/threonine-protein kinase MEE39	Arabidopsis thaliana putative LRR receptor-like serine/threonine-protein kinase MEE39 (MEE39) mRNA, complete cds [NM_114500]
AT1G78450	36.445	down	SOUL heme-binding-like protein	Arabidopsis thaliana SOUL heme-binding-like protein (AT1G78450) mRNA, complete cds [NM_106492]
AT4G37950	34.843	down	Rhamnogalacturonate lyase family protein	Arabidopsis thaliana Rhamnogalacturonate lyase family protein (AT4G37950) mRNA, complete cds [NM_119956]
AT2G27402	34.2202	down	hypothetical protein	Arabidopsis thaliana uncharacterized protein (AT2G27402) mRNA, complete cds [NM_201818]
PP2-A6	31.4088	down	protein PHLOEM protein 2-LIKE A6	Arabidopsis thaliana protein PHLOEM protein 2-LIKE A6 (PP2-A6) mRNA, complete cds [NM_123876]
AT5G40590	31.0858	down	cysteine/histidine-rich C1 domain-containing protein	Arabidopsis thaliana cysteine/histidine-rich C1 domain-containing protein (AT5G40590) mRNA, complete cds [NM_123423]
AT1G05510	30.7631	down	hypothetical protein	Arabidopsis thaliana uncharacterized protein (AT1G05510) mRNA, complete cds [NM_100430]
AT1G24420	28.9403	down	HXXXD-type acyl-transferase-like protein	Arabidopsis thaliana HXXXD-type acyl-transferase-like protein (AT1G24420) mRNA, complete cds [NM_102287]
CYP702A1	28.7557	down	cytochrome P450, family 702, subfamily A, polypeptide 1	Arabidopsis thaliana cytochrome P450, family 702, subfamily A, polypeptide 1 (CYP702A1) mRNA, complete cds [NM_105240]
AT2G38600	28.348	down	HAD superfamily, subfamily IIIB acid phosphatase	Arabidopsis thaliana HAD superfamily, subfamily IIIB acid phosphatase (AT2G38600) mRNA, complete cds [NM_129417]
OLEO1	27.5725	down	oleosin 1	Arabidopsis thaliana oleosin 1 (OLEO1) mRNA, complete cds [NM_118646]
PDR11	27.4425	down	ABC transporter G family member 39	Arabidopsis thaliana ABC transporter G family member 39 (PDR11) mRNA, complete cds [NM_105366]
AT3G22490	26.9994	down	Seed maturation protein	Arabidopsis thaliana Seed maturation protein (AT3G22490) mRNA, complete cds [NM_113148]
AT1G62975	25.8769	down	transcription factor bHLH125	Arabidopsis thaliana transcription factor bHLH125 (AT1G62975) mRNA, complete cds [NM_148621]
CDEF1	25.2735	down	GDSL esterase/lipase	Arabidopsis thaliana GDSL esterase/lipase (CDEF1) mRNA, complete cds [NM_119160]
AT1G68250	25.2033	down	hypothetical protein	Arabidopsis thaliana mRNA for hypothetical protein, complete cds, clone: RAFL09-44-D21 [AK227000]
AT1G62975	24.8174	down	transcription factor bHLH125	Arabidopsis thaliana transcription factor bHLH125 (AT1G62975) mRNA, complete cds [NM_148621]
AT1G12010	24.7342	down	aminocyclopropanecarboxylate oxidase	Arabidopsis thaliana aminocyclopropanecarboxylate oxidase (AT1G12010) mRNA, complete cds [NM_101073]
CRU3	24.4925	down	cruciferin 3	Arabidopsis thaliana cruciferin 3 (CRU3) mRNA, complete cds [NM_118994]
AT4G33720	24.4204	down	putative pathogenesis-related protein	Arabidopsis thaliana putative pathogenesis-related protein (AT4G33720) mRNA, complete cds [NM_119530]
AT1G07560	24.3335	down	leucine-rich repeat protein kinase-like protein	Arabidopsis thaliana leucine-rich repeat protein kinase-like protein (AT1G07560) mRNA, complete cds [NM_100630]
AT2G33850	24.3323	down	hypothetical protein	Arabidopsis thaliana uncharacterized protein (AT2G33850) mRNA, complete cds [NM_128945]
AT2G14510	24.3045	down	Leucine-rich repeat protein kinase family protein	Arabidopsis thaliana Leucine-rich repeat protein kinase family protein (AT2G14510) mRNA, complete cds [NM_127014]
	24.0357	down		AYBDD35TR pooled cDNA populations Arabidopsis thaliana cDNA, mRNA sequence [EG512782]
GIK	22.5907	down	putative AT-hook DNA-binding protein	Arabidopsis thaliana putative AT-hook DNA-binding protein (GIK) mRNA, complete cds [NM_129079]
GLR2.2	22.1354	down	glutamate receptor 2.2	Arabidopsis thaliana glutamate receptor 2.2 (GLR2.2) mRNA, complete cds [NM_128033]
AT2G04190	21.8538	down	TRAF-like family protein	Arabidopsis thaliana TRAF-like family protein (AT2G04190) mRNA, complete cds [NM_126455]
AT5G46090	20.8685	down	hypothetical protein	Arabidopsis thaliana uncharacterized protein (AT5G46090) mRNA, complete cds [NM_123977]
	20.6764	down
AT2G28270	20.0309	down	cysteine/histidine-rich C1 domain-containing protein	Arabidopsis thaliana cysteine/histidine-rich C1 domain-containing protein (AT2G28270) mRNA, complete cds [NM_128387]
AT1G23200	19.9327	down	pectinesterase 6	Arabidopsis thaliana pectinesterase 6 (AT1G23200) mRNA, complete cds [NM_102168]
AGL19	19.7604	down	agamous-like MADS-box protein AGL19	Arabidopsis thaliana agamous-like MADS-box protein AGL19 (AGL19) mRNA, complete cds [NM_118424]
	19.4632	down
	19.012	down
BGLU7	18.7625	down	beta glucosidase 7	Arabidopsis thaliana beta glucosidase 7 (BGLU7) mRNA, complete cds [NM_116139]
AT5G43120	18.6508	down	ARM-repeat/tetratricopeptide repeat-like protein	Arabidopsis thaliana ARM-repeat/tetratricopeptide repeat-like protein (AT5G43120) mRNA, complete cds [NM_123678]
AT5G37450	18.5804	down	leucine-rich repeat protein kinase-like protein	Arabidopsis thaliana leucine-rich repeat protein kinase-like protein (AT5G37450) mRNA, complete cds [NM_123104]
AGL79	18.4633	down	protein agamous-like 79	Arabidopsis thaliana protein agamous-like 79 (AGL79) mRNA, complete cds [NM_113925]
EM1	18.2234	down	Em-like protein GEA1	Arabidopsis thaliana Em-like protein GEA1 (EM1) mRNA, complete cds [NM_115040]
AT5G59305	18.0894	down	hypothetical protein	Arabidopsis thaliana uncharacterized protein (AT5G59305) mRNA, complete cds [NM_125321]
AT5G50260	18.0323	down	putative cysteine proteinase	Arabidopsis thaliana putative cysteine proteinase (AT5G50260) mRNA, complete cds [NM_124405]
ATPXG2	17.9963	down	peroxygenase 2	Arabidopsis thaliana peroxygenase 2 (ATPXG2) mRNA, complete cds [NM_124906]
AT2G31480	17.6892	down	hypothetical protein	Arabidopsis thaliana uncharacterized protein (AT2G31480) mRNA, complete cds [NM_128705]
PAP85	17.1248	down	cupin family protein	Arabidopsis thaliana cupin family protein (PAP85) mRNA, complete cds [NM_113163]
AT5G22470	17.0843	down	NAD+ ADP-ribosyltransferases;NAD+ ADP-ribosyltransferase	Arabidopsis thaliana NAD+ ADP-ribosyltransferases;NAD+ ADP-ribosyltransferase (AT5G22470) mRNA, complete cds [NM_122152]
LSH7	16.953	down	hypothetical protein	Arabidopsis thaliana uncharacterized protein (LSH7) mRNA, complete cds [NM_106529]
GLR2.6	16.8699	down	glutamate receptor 2.6	Arabidopsis thaliana glutamate receptor 2.6 (GLR2.6) mRNA, complete cds [NM_121156]
FRO4	16.7284	down	ferric reduction oxidase 4	Arabidopsis thaliana ferric reduction oxidase 4 (FRO4) mRNA, complete cds [NM_122303]
AT3G18460	16.5312	down	PLAC8 family protein	Arabidopsis thaliana PLAC8 family protein (AT3G18460) mRNA, complete cds [NM_112731]
LBD14	16.2251	down	LOB domain-containing protein 14	Arabidopsis thaliana LOB domain-containing protein 14 (LBD14) mRNA, complete cds [NM_128688]
ARF18	16.0961	down	auxin response factor 18	Arabidopsis thaliana auxin response factor 18 (ARF18) mRNA, complete cds [NM_116048]
AT1G64910	16.0232	down	UDP-glycosyltransferase-like protein	Arabidopsis thaliana UDP-glycosyltransferase-like protein (AT1G64910) mRNA, complete cds [NM_105165]
AT1G20990	15.9948	down	DC1 domain-containing protein	Arabidopsis thaliana DC1 domain-containing protein (AT1G20990) mRNA, complete cds [NM_101952]
ANNAT7	15.7622	down	annexin D7	Arabidopsis thaliana annexin D7 (ANNAT7) mRNA, complete cds [NM_121061]
AT2G19970	15.6513	down	putative pathogenesis-related protein	Arabidopsis thaliana putative pathogenesis-related protein (AT2G19970) mRNA, complete cds [NM_127555]
AT1G44030	15.635	down	Cysteine/Histidine-rich C1 domain family protein	Arabidopsis thaliana Cysteine/Histidine-rich C1 domain family protein (AT1G44030) mRNA, complete cds [NM_103529]
AT4G14060	15.4665	down	major latex protein-like protein	Arabidopsis thaliana major latex protein-like protein (AT4G14060) mRNA, complete cds [NM_117481]
GATA14	15.2634	down	GATA transcription factor 14	Arabidopsis thaliana GATA transcription factor 14 (GATA14) mRNA, complete cds [NM_114386]
AT2G42060	15.2611	down	cysteine/histidine-rich C1 domain-containing protein	Arabidopsis thaliana cysteine/histidine-rich C1 domain-containing protein (AT2G42060) mRNA, complete cds [NM_129769]
AT1G70390	15.2543	down	putative F-box protein	Arabidopsis thaliana putative F-box protein (AT1G70390) mRNA, complete cds [NM_105707]
bZIP5	15.2188	down	basic leucine-zipper 5	Arabidopsis thaliana basic leucine-zipper 5 (bZIP5) mRNA, complete cds [NM_114836]
AT2G43220	15.2017	down	cysteine/histidine-rich C1 domain-containing protein	Arabidopsis thaliana cysteine/histidine-rich C1 domain-containing protein (AT2G43220) mRNA, complete cds [NM_129884]
	15.1729	down
AT2G34000	15.0973	down	RING/U-box domain-containing protein	Arabidopsis thaliana RING/U-box domain-containing protein (AT2G34000) mRNA, complete cds [NM_128951]
AT3G50170	14.823	down	hypothetical protein	Arabidopsis thaliana uncharacterized protein (AT3G50170) mRNA, complete cds [NM_001084797]
AT4G33720	14.7882	down	putative pathogenesis-related protein	Arabidopsis thaliana putative pathogenesis-related protein (AT4G33720) mRNA, complete cds [NM_119530]
AT4G31875	14.5333	down	hypothetical protein	Arabidopsis thaliana uncharacterized protein (AT4G31875) mRNA, complete cds [NM_119338]
AT5G05280	14.391	down	RING-H2 finger protein ATL73	Arabidopsis thaliana RING-H2 finger protein ATL73 (AT5G05280) mRNA, complete cds [NM_120610]
NGA2	14.3633	down	B3 domain-containing transcription factor NGA2	Arabidopsis thaliana B3 domain-containing transcription factor NGA2 (NGA2) mRNA, complete cds [NM_116062]
XTH2	14.0654	down	xyloglucan endotransglucosylase/hydrolase protein 2	Arabidopsis thaliana xyloglucan endotransglucosylase/hydrolase protein 2 (XTH2) mRNA, complete cds [NM_117378]
OLEO1	13.9709	down	oleosin 1	Arabidopsis thaliana oleosin 1 (OLEO1) mRNA, complete cds [NM_118646]
MYB18	13.968	down	transcription factor LAF1	Arabidopsis thaliana transcription factor LAF1 (MYB18) mRNA, complete cds [NM_118688]
AT1G49310	13.8634	down	hypothetical protein	Arabidopsis thaliana uncharacterized protein (AT1G49310) mRNA, complete cds [NM_103821]
AT2G23240	13.8402	down	Plant EC metallothionein-like protein, family 15	Arabidopsis thaliana Plant EC metallothionein-like protein, family 15 (AT2G23240) mRNA, complete cds [NM_127888]
AT1G07460	13.7372	down	putative concanavalin A-like lectin	Arabidopsis thaliana putative concanavalin A-like lectin (AT1G07460) mRNA, complete cds [NM_100620]
AMT1;3	13.7259	down	ammonium transporter 1;3	Arabidopsis thaliana ammonium transporter 1;3 (AMT1;3) mRNA, complete cds [NM_113336]
AT3G01870	13.6038	down	hypothetical protein	Arabidopsis thaliana uncharacterized protein (AT3G01870) mRNA, complete cds [NM_111053]
AT4G17860	13.3662	down	hypothetical protein	Arabidopsis thaliana uncharacterized protein (AT4G17860) mRNA, complete cds [NM_117895]
WAK4	13.3647	down	wall-associated receptor kinase 4	Arabidopsis thaliana wall-associated receptor kinase 4 (WAK4) mRNA, complete cds [NM_101974]
PUP4	13.3444	down	purine permease 4	Arabidopsis thaliana purine permease 4 (PUP4) mRNA, complete cds [NM_001198190]
AT2G31480	13.1098	down	hypothetical protein	Arabidopsis thaliana uncharacterized protein (AT2G31480) mRNA, complete cds [NM_128705]
AT2G28780	13.1021	down	hypothetical protein	Arabidopsis thaliana uncharacterized protein (AT2G28780) mRNA, complete cds [NM_128437]
AT4G19920	13.0496	down	Toll-Interleukin-Resistance domain-containing protein	Arabidopsis thaliana Toll-Interleukin-Resistance domain-containing protein (AT4G19920) mRNA, complete cds [NM_118110]
AT5G17720	12.8963	down	hydrolase, alpha/beta fold family protein	Arabidopsis thaliana hydrolase, alpha/beta fold family protein (AT5G17720) mRNA, complete cds [NM_121778]
AT1G54095	12.8299	down	hypothetical protein	Arabidopsis thaliana uncharacterized protein (AT1G54095) mRNA, complete cds [NM_148589]
AT2G44340	12.7908	down	VQ motif-containing protein	Arabidopsis thaliana VQ motif-containing protein (AT2G44340) mRNA, complete cds [NM_129997]
AT2G36255	12.7616	down	putative defensin-like protein 203	Arabidopsis thaliana putative defensin-like protein 203 (AT2G36255) mRNA, complete cds [NM_001036414]
TIP2;2	12.735	down	putative aquaporin TIP2-2	Arabidopsis thaliana putative aquaporin TIP2-2 (TIP2;2) mRNA, complete cds [NM_117838]
CRK25	12.6612	down	cysteine-rich receptor-like protein kinase 25	Arabidopsis thaliana cysteine-rich receptor-like protein kinase 25 (CRK25) mRNA, complete cds [NM_116759]
AT3G45390	12.5812	down	concanavalin A-like lectin kinase-like protein	Arabidopsis thaliana concanavalin A-like lectin kinase-like protein (AT3G45390) mRNA, complete cds [NM_114408]
AT1G70380	12.4037	down	putative F-box protein	Arabidopsis thaliana putative F-box protein (AT1G70380) mRNA, complete cds [NM_105706]
PP2-A8	12.2322	down	protein PHLOEM protein 2-LIKE A8	Arabidopsis thaliana protein PHLOEM protein 2-LIKE A8 (PP2-A8) mRNA, complete cds [NM_123875]
TIP2;2	12.0643	down	putative aquaporin TIP2-2	Arabidopsis thaliana putative aquaporin TIP2-2 (TIP2;2) mRNA, complete cds [NM_117838]
AT1G48660	12.0318	down	auxin-responsive GH3-like protein	Arabidopsis thaliana auxin-responsive GH3-like protein (AT1G48660) mRNA, complete cds [NM_103762]
MLP329	12.0163	down	MLP-like protein 329	Arabidopsis thaliana MLP-like protein 329 (MLP329) mRNA, complete cds [NM_126214]
AT1G61480	11.7245	down	S-locus lectin protein kinase-like protein	Arabidopsis thaliana S-locus lectin protein kinase-like protein (AT1G61480) mRNA, complete cds [NM_104829]
	11.7124	down
	11.6512	down		Arabidopsis thaliana unknown protein mRNA, complete cds [AY057670]
ORP4A	11.5231	down	OSBP(oxysterol binding protein)-related protein 4A	Arabidopsis thaliana OSBP(oxysterol binding protein)-related protein 4A (ORP4A) mRNA, complete cds [NM_118719]
FLS5	11.5169	down	flavonol synthase 5	Arabidopsis thaliana flavonol synthase 5 (FLS5) mRNA, complete cds [NM_125755]
CYP702A5	11.5142	down	cytochrome P450, family 702, subfamily A, polypeptide 5	Arabidopsis thaliana cytochrome P450, family 702, subfamily A, polypeptide 5 (CYP702A5) mRNA, complete cds [NM_148329]
	11.4528	down		Arabidopsis thaliana Full-length cDNA Complete sequence from clone GSLTLS83ZF07 of Adult vegetative tissue of strain col-0 of Arabidopsis thaliana (thale cress) [BX820161]
bZIP	11.4517	down	basic leucine-zipper 8	Arabidopsis thaliana basic leucine-zipper 8 (bZIP) mRNA, complete cds [NM_105562]
LBD29	11.4247	down	LOB domain-containing protein 29	Arabidopsis thaliana LOB domain-containing protein 29 (LBD29) mRNA, complete cds [NM_115681]
AT1G63055	11.3593	down	hypothetical protein	Arabidopsis thaliana uncharacterized protein (AT1G63055) mRNA, complete cds [NM_202345]
AT3G54310	11.1378	down	hypothetical protein	Arabidopsis thaliana uncharacterized protein (AT3G54310) mRNA, complete cds [NM_115291]
ATM2	11.0123	down	ABC transporter B family member 24	Arabidopsis thaliana ABC transporter B family member 24 (ATM2) mRNA, complete cds [NM_119004]
TIP2;2	11.0076	down	putative aquaporin TIP2-2	Arabidopsis thaliana putative aquaporin TIP2-2 (TIP2;2) mRNA, complete cds [NM_117838]
AT4G36820	10.9691	down	hypothetical protein	Arabidopsis thaliana uncharacterized protein (AT4G36820) mRNA, complete cds [NM_119846]
AMT1;5	10.8339	down	putative ammonium transporter 1 member 5	Arabidopsis thaliana putative ammonium transporter 1 member 5 (AMT1;5) mRNA, complete cds [NM_113335]
AT2G46455	10.7876	down	OxaA/YidC-like membrane insertion protein	Arabidopsis thaliana OxaA/YidC-like membrane insertion protein (AT2G46455) mRNA, complete cds [NM_180124]
AT1G52560	10.7857	down	HSP20-like chaperone	Arabidopsis thaliana HSP20-like chaperone (AT1G52560) mRNA, complete cds [NM_104134]
AT2G34320	10.7707	down	RNase H domain-containing protein	Arabidopsis thaliana RNase H domain-containing protein (AT2G34320) mRNA, complete cds [NM_128984]
AT4G32380	10.7639	down	glycoside hydrolase family 28 protein / polygalacturonase (pectinase) family protein	Arabidopsis thaliana glycoside hydrolase family 28 protein / polygalacturonase (pectinase) family protein (AT4G32380) mRNA, complete cds [NM_119390]
HSD4	10.6931	down	hydroxysteroid dehydrogenase 4	Arabidopsis thaliana hydroxysteroid dehydrogenase 4 (HSD4) mRNA, complete cds [NM_124447]
AT3G18450	10.6762	down	PLAC8 family protein	Arabidopsis thaliana PLAC8 family protein (AT3G18450) mRNA, complete cds [NM_112730]
AT5G54700	10.6466	down	ankyrin repeat-containing protein	Arabidopsis thaliana ankyrin repeat-containing protein (AT5G54700) mRNA, complete cds [NM_124851]
AT1G30370	10.6336	down	lipase-3 domain-containing protein	Arabidopsis thaliana lipase-3 domain-containing protein (AT1G30370) mRNA, complete cds [NM_102774]
BT1	10.6238	down	BTB and TAZ domain protein 1	Arabidopsis thaliana BTB and TAZ domain protein 1 (BT1) mRNA, complete cds [NM_125711]
FLS5	10.5872	down	flavonol synthase 5	Arabidopsis thaliana flavonol synthase 5 (FLS5) mRNA, complete cds [NM_125755]
AT1G15540	10.509	down	2-oxoglutarate (2OG) and Fe(II)-dependent oxygenase-like protein	Arabidopsis thaliana 2-oxoglutarate (2OG) and Fe(II)-dependent oxygenase-like protein (AT1G15540) mRNA, complete cds [NM_101423]
AT4G33610	10.374	down	glycine-rich protein	Arabidopsis thaliana glycine-rich protein (AT4G33610) mRNA, complete cds [NM_119517]
AT5G60060	10.3453	down	hypothetical protein	Arabidopsis thaliana uncharacterized protein (AT5G60060) mRNA, complete cds [NM_125399]
AT3G05950	10.3308	down	germin-like protein subfamily 1 member 7	Arabidopsis thaliana germin-like protein subfamily 1 member 7 (AT3G05950) mRNA, complete cds [NM_111469]
	10.3108	down
AT3G08790	10.2161	down	ENTH/VHS/GAT family protein	Arabidopsis thaliana ENTH/VHS/GAT family protein (AT3G08790) mRNA, complete cds [NM_111713]
	10.1571	down
FLS5	10.145	down	flavonol synthase 5	Arabidopsis thaliana flavonol synthase 5 (FLS5) mRNA, complete cds [NM_125755]
AT1G63057	10.1346	down	hypothetical protein	Arabidopsis thaliana uncharacterized protein (AT1G63057) mRNA, complete cds [NM_001124069]
PEP7	10.1258	down	elicitor peptide 7	Arabidopsis thaliana elicitor peptide 7 (PEP7) mRNA, complete cds [NM_001085092]
AT2G01580	10.0326	down	hypothetical protein	Arabidopsis thaliana uncharacterized protein (AT2G01580) mRNA, complete cds [NM_126219]

## Sheet: DG in ATHB25-ind
10-fold down-regulated genes (DG) in ATHB25-ind
GeneSymbol	FC (abs) ([indSH9 +est] vs [indSH9 -est])	Regulation ([indSH9 +est] vs [indSH9 -est])	GeneName	Description
GER3	271.778	down	germin-like protein subfamily 3 member 3	Arabidopsis thaliana germin-like protein subfamily 3 member 3 (GER3) mRNA, complete cds [NM_122070]
AT5G38420	108.391	down	ribulose bisphosphate carboxylase small chain 2B	Arabidopsis thaliana ribulose bisphosphate carboxylase small chain 2B (AT5G38420) mRNA, complete cds [NM_123203]
TGG1	81.0155	down	myrosinase 1	Arabidopsis thaliana myrosinase 1 (TGG1) mRNA, complete cds [NM_122501]
AT5G38420	77.919	down	ribulose bisphosphate carboxylase small chain 2B	Arabidopsis thaliana ribulose bisphosphate carboxylase small chain 2B (AT5G38420) mRNA, complete cds [NM_123203]
GER3	47.1234	down	germin-like protein subfamily 3 member 3	Arabidopsis thaliana germin-like protein subfamily 3 member 3 (GER3) mRNA, complete cds [NM_122070]
LTL1	34.2429	down	GDSL esterase/lipase LTL1	Arabidopsis thaliana GDSL esterase/lipase LTL1 (LTL1) mRNA, complete cds [NM_111300]
AT3G16670	31.815	down	Pollen Ole e 1 allergen and extensin family protein	Arabidopsis thaliana Pollen Ole e 1 allergen and extensin family protein (AT3G16670) mRNA, complete cds [NM_112540]
TGG1	27.8386	down	myrosinase 1	Arabidopsis thaliana myrosinase 1 (TGG1) mRNA, complete cds [NM_122501]
AT1G70380	27.3488	down	putative F-box protein	Arabidopsis thaliana putative F-box protein (AT1G70380) mRNA, complete cds [NM_105706]
TGG1	26.1017	down	myrosinase 1	Arabidopsis thaliana myrosinase 1 (TGG1) mRNA, complete cds [NM_122501]
AT3G05730	21.7505	down	defensin-like protein 205	Arabidopsis thaliana defensin-like protein 205 (AT3G05730) mRNA, complete cds [NM_111447]
AT2G34320	19.8059	down	RNase H domain-containing protein	Arabidopsis thaliana RNase H domain-containing protein (AT2G34320) mRNA, complete cds [NM_128984]
AT1G11850	16.7362	down	hypothetical protein	Arabidopsis thaliana uncharacterized protein (AT1G11850) mRNA, complete cds [NM_001084052]
AT2G12875	16.6442	down	hypothetical protein	Arabidopsis thaliana uncharacterized protein (AT2G12875) mRNA, complete cds [NM_147305]
AT1G35290	16.4097	down	thioesterase family protein	Arabidopsis thaliana thioesterase family protein (AT1G35290) mRNA, complete cds [NM_103226]
AT4G22513	15.5099	down	bifunctional inhibitor/lipid-transfer protein/seed storage 2S albumin-like protein	Arabidopsis thaliana bifunctional inhibitor/lipid-transfer protein/seed storage 2S albumin-like protein (AT4G22513) mRNA, complete cds [NM_001084959]
AT2G10940	15.4808	down	bifunctional inhibitor/lipid-transfer protein/seed storage 2S albumin-like protein	Arabidopsis thaliana bifunctional inhibitor/lipid-transfer protein/seed storage 2S albumin-like protein (AT2G10940) mRNA, complete cds [NM_126828]
AT2G10940	14.9385	down	bifunctional inhibitor/lipid-transfer protein/seed storage 2S albumin-like protein	Arabidopsis thaliana bifunctional inhibitor/lipid-transfer protein/seed storage 2S albumin-like protein (AT2G10940) mRNA, complete cds [NM_126828]
AT5G14650	14.2972	down	polygalacturonase	Arabidopsis thaliana polygalacturonase (AT5G14650) mRNA, complete cds [NM_121469]
AT1G52695	13.4329	down	alpha/beta-hydrolase domain-containing protein	Arabidopsis thaliana alpha/beta-hydrolase domain-containing protein (AT1G52695) mRNA, complete cds [NM_179468]
	13.3882	down
AT5G60060	13.2735	down	hypothetical protein	Arabidopsis thaliana uncharacterized protein (AT5G60060) mRNA, complete cds [NM_125399]
AT2G21040	13.1381	down	calcium-dependent lipid-binding domain	Arabidopsis thaliana calcium-dependent lipid-binding domain (AT2G21040) mRNA, complete cds [NM_127673]
	13.0142	down
AT3G62440	12.951	down	F-box/LRR-repeat protein	Arabidopsis thaliana F-box/LRR-repeat protein (AT3G62440) mRNA, complete cds [NM_116109]
AZI1	12.9142	down	azelaic acid induced 1	Arabidopsis thaliana azelaic acid induced 1 (AZI1) mRNA, complete cds [NM_117317]
BT1	12.5222	down	BTB and TAZ domain protein 1	Arabidopsis thaliana BTB and TAZ domain protein 1 (BT1) mRNA, complete cds [NM_125711]
AT3G16660	12.2677	down	Pollen Ole e 1 allergen and extensin family protein	Arabidopsis thaliana Pollen Ole e 1 allergen and extensin family protein (AT3G16660) mRNA, complete cds [NM_112539]
AT4G28780	11.9015	down	GDSL esterase/lipase	Arabidopsis thaliana GDSL esterase/lipase (AT4G28780) mRNA, complete cds [NM_119022]
GLR2.3	11.7504	down	glutamate receptor 2.3	Arabidopsis thaliana glutamate receptor 2.3 (GLR2.3) mRNA, complete cds [NM_128032]
AT3G27331	11.6561	down	self-incompatibility S1 family protein	Arabidopsis thaliana self-incompatibility S1 family protein (AT3G27331) mRNA, complete cds [NM_001125245]
AT3G06090	11.2172	down	hypothetical protein	Arabidopsis thaliana uncharacterized protein (AT3G06090) mRNA, complete cds [NM_111484]
AT4G31620	11.0937	down	B3 domain-containing protein REM3	Arabidopsis thaliana B3 domain-containing protein REM3 (AT4G31620) mRNA, complete cds [NM_119311]
	11.0246	down
AT4G18090	10.7688	down	hypothetical protein	AYASG84TR pooled cDNA populations Arabidopsis thaliana cDNA, mRNA sequence [EG487290]
LCR12	10.4612	down	putative defensin-like protein 165	Arabidopsis thaliana putative defensin-like protein 165 (LCR12) mRNA, complete cds [NM_001036961]
THI2.2	10.4375	down	thionin 2.2	Arabidopsis thaliana thionin 2.2 (THI2.2) mRNA, complete cds [NM_123049]
AT5G37450	10.3924	down	leucine-rich repeat protein kinase-like protein	Arabidopsis thaliana leucine-rich repeat protein kinase-like protein (AT5G37450) mRNA, complete cds [NM_123104]
AT4G38825	10.3686	down	SAUR-like auxin-responsive protein	Arabidopsis thaliana SAUR-like auxin-responsive protein (AT4G38825) mRNA, complete cds [NM_001125670]
AT3G07250	10.2627	down	nuclear transport factor 2 and RNA recognition motif domain-containing protein	Arabidopsis thaliana nuclear transport factor 2 and RNA recognition motif domain-containing protein (AT3G07250) mRNA, complete cds [NM_111605]
	10.26	down
	10.1993	down
	10.1871	down
CRR7	10.1426	down	chlororespiratory reduction 7	Arabidopsis thaliana chlororespiratory reduction 7 (CRR7) mRNA, complete cds [NM_123283]
AT4G22517	10.0094	down	bifunctional inhibitor/lipid-transfer protein/seed storage 2S albumin-like protein	Arabidopsis thaliana bifunctional inhibitor/lipid-transfer protein/seed storage 2S albumin-like protein (AT4G22517) mRNA, complete cds [NM_001084960]

## Sheet: DG in REM7-ind
10-fold down-regulated genes (DG) in REM7-ind
GeneSymbol	FC (abs) ([indSH4 +est] vs [indSH4 -est])	Regulation ([indSH9 +est] vs [indSH9 -est])	GeneName	Description
DFR	42.184	down	dihydroflavonol-4-reductase	32O9 Arabidopsis Leaf Senescence Library Arabidopsis thaliana cDNA 3', mRNA sequence [CD533642]
GLR2.3	32.3025	down	glutamate receptor 2.3	Arabidopsis thaliana glutamate receptor 2.3 (GLR2.3) mRNA, complete cds [NM_128032]
DFR	28.7873	down	dihydroflavonol-4-reductase	32O9 Arabidopsis Leaf Senescence Library Arabidopsis thaliana cDNA 3', mRNA sequence [CD533642]
LDOX	28.7481	down	leucoanthocyanidin dioxygenase	Arabidopsis thaliana leucoanthocyanidin dioxygenase (LDOX) mRNA, complete cds [NM_118417]
PAP1	24.2464	down	transcription factor MYB75	Arabidopsis thaliana transcription factor MYB75 (PAP1) mRNA, complete cds [NM_104541]
AT1G78450	22.4557	down	SOUL heme-binding-like protein	Arabidopsis thaliana SOUL heme-binding-like protein (AT1G78450) mRNA, complete cds [NM_106492]
AT1G78460	17.719	down	SOUL heme-binding protein	Arabidopsis thaliana SOUL heme-binding protein (AT1G78460) mRNA, complete cds [NM_106493]
AT4G21445	17.4775	down	hypothetical protein	Arabidopsis thaliana uncharacterized protein (AT4G21445) mRNA, complete cds [NM_148367]
AT5G38430	17.4162	down	ribulose bisphosphate carboxylase small chain 1B	Arabidopsis thaliana ribulose bisphosphate carboxylase small chain 1B (AT5G38430) mRNA, complete cds [NM_123204]
AT1G45191	17.1779	down	beta-glucosidase 1	Arabidopsis thaliana beta-glucosidase 1 (AT1G45191) mRNA, complete cds [NM_179440]
AT2G34320	16.4861	down	RNase H domain-containing protein	Arabidopsis thaliana RNase H domain-containing protein (AT2G34320) mRNA, complete cds [NM_128984]
AT4G22870	15.5845	down	leucoanthocyanidin dioxygenase	Arabidopsis thaliana leucoanthocyanidin dioxygenase (AT4G22870) mRNA, complete cds [NM_001160794]
XTH2	14.9336	down	xyloglucan endotransglucosylase/hydrolase protein 2	Arabidopsis thaliana xyloglucan endotransglucosylase/hydrolase protein 2 (XTH2) mRNA, complete cds [NM_117378]
	14.6066	down
AT5G62360	14.3396	down	plant invertase/pectin methylesterase inhibitor domain-containing protein	Arabidopsis thaliana plant invertase/pectin methylesterase inhibitor domain-containing protein (AT5G62360) mRNA, complete cds [NM_125630]
AT5G38410	14.1334	down	ribulose bisphosphate carboxylase small chain 3B	Arabidopsis thaliana ribulose bisphosphate carboxylase small chain 3B (AT5G38410) mRNA, complete cds [NM_001036904]
AT3G09162	13.4549	down	hypothetical protein	Arabidopsis thaliana uncharacterized protein (AT3G09162) mRNA, complete cds [NM_202536]
	13.1564	down
AT5G38410	13.0369	down	ribulose bisphosphate carboxylase small chain 3B	Arabidopsis thaliana ribulose bisphosphate carboxylase small chain 3B (AT5G38410) mRNA, complete cds [NM_001036904]
AT4G39675	12.9246	down	hypothetical protein	Arabidopsis thaliana uncharacterized protein (AT4G39675) mRNA, complete cds [NM_120128]
AT5G38420	12.7429	down	ribulose bisphosphate carboxylase small chain 2B	Arabidopsis thaliana ribulose bisphosphate carboxylase small chain 2B (AT5G38420) mRNA, complete cds [NM_123203]
AT1G68520	12.7007	down	zinc finger protein CONSTANS-LIKE 6	Arabidopsis thaliana zinc finger protein CONSTANS-LIKE 6 (AT1G68520) mRNA, complete cds [NM_105523]
LHCB2.1	12.6917	down	photosystem II light harvesting complex protein 2.1	Arabidopsis thaliana photosystem II light harvesting complex protein 2.1 (LHCB2.1) mRNA, complete cds [NM_126540]
FBA2	12.5629	down	fructose-bisphosphate aldolase, class I	Arabidopsis thaliana fructose-bisphosphate aldolase, class I (FBA2) mRNA, complete cds [NM_120057]
CAD2	12.4017	down	cinnamyl alcohol dehydrogenase 2	Arabidopsis thaliana cinnamyl alcohol dehydrogenase 2 (CAD2) mRNA, complete cds [NM_127743]
AT5G37450	12.3489	down	leucine-rich repeat protein kinase-like protein	Arabidopsis thaliana leucine-rich repeat protein kinase-like protein (AT5G37450) mRNA, complete cds [NM_123104]
AT4G33720	12.2268	down	putative pathogenesis-related protein	Arabidopsis thaliana putative pathogenesis-related protein (AT4G33720) mRNA, complete cds [NM_119530]
AT5MAT	12.2235	down	HXXXD-type acyl-transferase-like protein	Arabidopsis thaliana HXXXD-type acyl-transferase-like protein (AT5MAT) mRNA, complete cds [NM_113880]
AT5G38430	12.2128	down	ribulose bisphosphate carboxylase small chain 1B	Arabidopsis thaliana ribulose bisphosphate carboxylase small chain 1B (AT5G38430) mRNA, complete cds [NM_123204]
COR15A	12.1133	down	cold-regulated protein 15a	Arabidopsis thaliana cold-regulated protein 15a (COR15A) mRNA, complete cds [NM_001202804]
NDH-M	12.0548	down	NAD(P)H-quinone oxidoreductase subunit M	Arabidopsis thaliana NAD(P)H-quinone oxidoreductase subunit M (NDH-M) mRNA, complete cds [NM_001036727]
PRK	12.0499	down	phosphoribulokinase	Arabidopsis thaliana phosphoribulokinase (PRK) mRNA, complete cds [NM_102940]
	11.6411	down
AT4G39675	11.6264	down	hypothetical protein	Arabidopsis thaliana uncharacterized protein (AT4G39675) mRNA, complete cds [NM_120128]
FBA2	11.5566	down	fructose-bisphosphate aldolase, class I	Arabidopsis thaliana fructose-bisphosphate aldolase, class I (FBA2) mRNA, complete cds [NM_120057]
AT5G62360	11.4328	down	plant invertase/pectin methylesterase inhibitor domain-containing protein	Arabidopsis thaliana plant invertase/pectin methylesterase inhibitor domain-containing protein (AT5G62360) mRNA, complete cds [NM_125630]
LHCA6	11.1979	down	light-harvesting complex I chlorophyll a/b binding protein 2	Arabidopsis thaliana light-harvesting complex I chlorophyll a/b binding protein 2 (LHCA6) mRNA, complete cds [NM_101773]
AT2G34000	11.1491	down	RING/U-box domain-containing protein	Arabidopsis thaliana RING/U-box domain-containing protein (AT2G34000) mRNA, complete cds [NM_128951]
	11.1314	down
AT3G55700	11.0573	down	UDP-glycosyltransferase-like protein	Arabidopsis thaliana UDP-glycosyltransferase-like protein (AT3G55700) mRNA, complete cds [NM_115428]
EXPB2	10.94	down	putative expansin-B2	Arabidopsis thaliana putative expansin-B2 (EXPB2) mRNA, complete cds [NM_105241]
FBA2	10.8437	down	fructose-bisphosphate aldolase, class I	Arabidopsis thaliana fructose-bisphosphate aldolase, class I (FBA2) mRNA, complete cds [NM_120057]
PGLP1	10.8105	down	2-phosphoglycolate phosphatase 1	Arabidopsis thaliana 2-phosphoglycolate phosphatase 1 (PGLP1) mRNA, complete cds [NM_001125844]
FKBP13	10.4609	down	FKBP-type peptidyl-prolyl cis-trans isomerase 3	Arabidopsis thaliana FKBP-type peptidyl-prolyl cis-trans isomerase 3 (FKBP13) mRNA, complete cds [NM_123935]
AT5G42760	10.0455	down	Leucine carboxyl methyltransferase	Arabidopsis thaliana Leucine carboxyl methyltransferase (AT5G42760) mRNA, complete cds [NM_123640]
AT5G14650	10.0421	down	polygalacturonase	Arabidopsis thaliana polygalacturonase (AT5G14650) mRNA, complete cds [NM_121469]
